# Supplementary material for: Comparative Genome Analysis Reveals Metabolic Versatility and Environmental Adaptations of Sulfobacillus thermosulfidooxidans Strain ST
Source: PLoS One. 2014 Jun 18;9(6):e99417. doi: 10.1371/journal.pone.0099417 (PMC4062416; doi:10.1371/journal.pone.0099417)
Supplement: File S1 — Figures S1, S2, and S3 and Tables S1, S2, S3, S4 and S5. Figure S1. A. Phylogeny of Clostridiales family XVII incertae sedis including S. thermosulfidooxidans. Phylogenetic tree based on the 16S rRNA gene was constructed with the neighbor-joining method. The scale bar represents the number of nucleotide substitutions per site. B. Electron micrograph of S. thermosulfidooxidans shows its morphology. Figure S2. Venn diagrams showing the numbers of COGs shared between the predicted proteomes of S. thermosulfidooxidans , S. acidophilus , and T. marianensis . Proteins that were not grouped into COGs are represented as specific proteins for each organism. Numbers in brackets behind species names indicate total number of predicted proteins. Figure S3. Phylogenetic tree of arsenate reductase. The phylogenetic tree was constructed based on a manually corrected alignment of 159 amino acid positions with the neighbor-joining method. The numbers associated with the branches refer to bootstrap values (confidence limits) resulting from 1,000 replicate resamplings. The scale represents the number of amino acid substitutions per site. The two sequences in S. thermosulfidooxidans are shown in bold. Table S1. Primers used for semi-quantitative RT-PCR. Table S2. Selecting genes encoding informational processing proteins. Table S3. Genes encoding transposase and other enzymes related with gene transposition. Table S4. Genes encoding proteins of diverse metabolic pathways. Table S5. Genes encoding transporter proteins. (ZIP) [file pone.0099417.s001.zip › Table S2.xls]

## Sheet: Table S2
ribosomal RNA
23S rRNA	Scaffold42
16S rRNA	Scaffold39
5S rRNA	Scaffold39
Gene	Product	Ngar Locus
RNA polymerase subunits
rpoE	RNA polymerase sigma-70 factor, ECF subfamily	Scaffold1_gene_38
rpoZ	DNA-directed RNA polymerase subunit omega	Scaffold1_gene_280
sigB	RNA polymerase sigma-B factor	Scaffold1_gene_313
SigG	RNA polymerase sporulation-specific sigma factor	Scaffold1_gene_340
SigE	RNA polymerase sporulation-specific sigma factor	Scaffold1_gene_341
SigI	putative RNA polymerase sigma factor SigI	Scaffold1_gene_365
rpoE	DNA-directed RNA polymerase subunit delta	Scaffold14_gene_9
	RNA polymerase, sigma-24 subunit, ECF subfamily	Scaffold2_gene_19
rpoB	DNA-directed RNA polymerase subunit beta	Scaffold2_gene_47
	DNA-directed RNA polymerase subunit beta	Scaffold2_gene_48
	DNA-directed RNA polymerase subunit alpha	Scaffold2_gene_82
	DNA-directed RNA polymerase I subunit A2	Scaffold2_gene_190
rpoD	RNA polymerase sigma factor RpoD	Scaffold2_gene_259
	RNA polymerase sigma-70 factor, ECF subfamily	Scaffold20_gene_2
	RNA polymerase, sigma-24 subunit, ECF subfamily	Scaffold22_gene_2
	RNA polymerase, sigma-24 subunit, ECF subfamily	Scaffold3_gene_214
	RNA polymerase sigma-70 factor, ECF subfamily	Scaffold3_gene_218
	RNA polymerase factor sigma-70	Scaffold3_gene_227
sigK	RNA polymerase sporulation-specific sigma factor	Scaffold3_gene_304
	RNA polymerase, sigma-24 subunit, ECF subfamily	Scaffold3_gene_333
	RNA polymerase, sigma-24 subunit, ECF subfamily	Scaffold4_gene_161
	putative RNA polymerase sigma E protein	Scaffold5_gene_39
Gene	Product	Ngar Locus
Ribosomal subunits
L19	ribosomal protein L19	Scaffold1_gene_202
S16	ribosomal protein S16	Scaffold1_gene_205
L20	ribosomal protein L20	Scaffold1_gene_380
L35	ribosomal protein L35	Scaffold1_gene_381
L9	ribosomal protein L9	Scaffold10_gene_36
S18	ribosomal protein S18	Scaffold10_gene_38
S6	ribosomal protein S6	Scaffold10_gene_40
L11	ribosomal protein L11	Scaffold2_gene_42
L1	ribosomal protein L1	Scaffold2_gene_43
L10	ribosomal protein L10	Scaffold2_gene_45
L7/L12	ribosomal protein L7/L12	Scaffold2_gene_46
L7A	ribosomal protein L7A	Scaffold2_gene_49
S12	ribosomal protein S12	Scaffold2_gene_50
S7	ribosomal protein S7	Scaffold2_gene_51
S10	ribosomal protein S10	Scaffold2_gene_54
L3	ribosomal protein L3	Scaffold2_gene_55
L4	ribosomal protein L4	Scaffold2_gene_56
L23	ribosomal protein L23	Scaffold2_gene_57
L2	ribosomal protein L2	Scaffold2_gene_58
S19	ribosomal protein S19	Scaffold2_gene_59
L22	ribosomal protein L22	Scaffold2_gene_60
S3	ribosomal protein S3	Scaffold2_gene_61
L16	ribosomal protein L16	Scaffold2_gene_62
L29	ribosomal protein L29	Scaffold2_gene_63
S17	ribosomal protein S17	Scaffold2_gene_64
L14	ribosomal protein L14	Scaffold2_gene_65
L24	ribosomal protein L24	Scaffold2_gene_66
L5	ribosomal protein L5	Scaffold2_gene_67
S14	ribosomal protein S14	Scaffold2_gene_68
S8	ribosomal protein S8	Scaffold2_gene_69
L6	ribosomal protein L6	Scaffold2_gene_70
L18	ribosomal protein L18	Scaffold2_gene_71
S5	ribosomal protein S5	Scaffold2_gene_72
L30	ribosomal protein L30	Scaffold2_gene_73
L15	ribosomal protein L15	Scaffold2_gene_74
S13	ribosomal protein S13	Scaffold2_gene_79
S11	ribosomal protein S11	Scaffold2_gene_80
S4	ribosomal protein S4	Scaffold2_gene_81
L17	ribosomal protein L17	Scaffold2_gene_83
L13	ribosomal protein L13	Scaffold2_gene_97
S9	ribosomal protein S9	Scaffold2_gene_98
L21	ribosomal protein L21	Scaffold2_gene_195
L27	ribosomal protein L27	Scaffold2_gene_197
S20	ribosomal protein S20	Scaffold2_gene_221
S21	ribosomal protein S21	Scaffold2_gene_239
L31	ribosomal protein L31	Scaffold21_gene_1
S30	ribosomal protein S30	Scaffold21_gene_26
S15	ribosomal protein S15	Scaffold3_gene_27
S2	ribosomal protein S2	Scaffold3_gene_48
S1	ribosomal protein S1	Scaffold3_gene_92
Gene	Product	Ngar Locus	Length (AA)	Best BLAST hit in GenBank database
DNA polymerases, EC 2.7.7.7
	DNA polymerase IV	Scaffold1_gene_108	338	Candidatus Desulforudis audaxviator MP104C,35%
	DNA polymerase III, alpha subunit	Scaffold1_gene_305	921	Sulfobacillus acidophilus TPY,39%
	DNA polymerase III, alpha subunit	Scaffold1_gene_444	1022	Sulfobacillus acidophilus TPY,58%
	DNA polymerase IV	Scaffold1_gene_446	364	Sulfobacillus acidophilus DSM 10332,30%
dnaN	DNA polymerase III subunit beta	Scaffold10_gene_56	370	Sulfobacillus acidophilus TPY,52%
	DNA polymerase beta subunit	Scaffold10_gene_67	105	Roseiflexus sp. RS-1,41%
	DNA polymerase III subunit gamma/tau	Scaffold14_gene_32	555	Sulfobacillus acidophilus TPY,46%
	DNA polymerase III, delta subunit	Scaffold2_gene_220	338	Sulfobacillus acidophilus DSM 10332,32%
polA	DNA polymerase I	Scaffold2_gene_342	852	Sulfobacillus acidophilus TPY,57%
	DNA polymerase beta subunit	Scaffold25_gene_16	112	Sulfobacillus acidophilus TPY,44%
polC	DNA polymerase III, alpha subunit	Scaffold3_gene_36	1387	Sulfobacillus acidophilus TPY,59%
	DNA polymerase bacteriophage-type	Scaffold3_gene_135	207	Sulfobacillus acidophilus TPY,60%
holB	DNA polymerase III subunit delta'	Scaffold4_gene_54	155	Streptococcus australis ATCC 700641,26%
	DNA polymerase sigma subunit	Scaffold4_gene_89	71	Yarrowia lipolytica,33%
	DNA polymerase beta subunit	Scaffold40_gene_1	105	Roseiflexus castenholzii DSM 13941,41%
	DNA polymerase bacteriophage-type	Scaffold6_gene_86	164	Sulfobacillus acidophilus TPY,50%
	DNA polymerase III subunit delta'	Scaffold7_gene_8	241	Sulfobacillus acidophilus DSM 10332,32%
	DNA polymerase III, delta subunit	Scaffold9_gene_65	178	Mycobacterium parascrofulaceum ATCC BAA-614,29%
Gene	Product	Ngar Locus	Length (AA)	Best BLAST hit in GenBank database
Replication
divIVA	cell division initiation protein	Scaffold1_gene_332	156	Sulfobacillus acidophilus TPY,58%
	cell division inhibitor	Scaffold1_gene_334	146	Sulfobacillus acidophilus TPY,75%
ftsZ	cell division protein	Scaffold1_gene_343	356	Sulfobacillus acidophilus TPY,79%
ftsA	cell division protein	Scaffold1_gene_344	399	Sulfobacillus acidophilus TPY,74%
ftsW	cell division protein	Scaffold1_gene_348	366	Sulfobacillus acidophilus TPY,71%
	soprulation-specific penicillin-binding protein	Scaffold1_gene_352	699	Sulfobacillus acidophilus DSM 10332,65%
zapA	cell division protein	Scaffold1_gene_376	97	Sulfobacillus acidophilus TPY,52%
	cell division SAM-dependent methyltransferase	Scaffold10_gene_52	238	Sulfobacillus acidophilus TPY,36%
minE	cell division topological specificity factor	Scaffold2_gene_187	89	Sulfobacillus acidophilus TPY,85%
	cell divisionFtsK/SpoIIIE	Scaffold3_gene_7	728	Sulfobacillus acidophilus DSM 10332,60%
ftsH	cell division protease	Scaffold5_gene_132	601	Sulfobacillus acidophilus TPY,70%
	division transport system ATP-binding protein	Scaffold6_gene_7	229	Sulfobacillus acidophilus TPY,74%
ftsX	cell division protein	Scaffold6_gene_8	296	Sulfobacillus acidophilus TPY,51%
ftsH	cell division protease	Scaffold7_gene_81	605	Sulfobacillus acidophilus TPY,77%
	DNA polymerase sliding clamp subunit	Scaffold10_gene_56	370	Sulfobacillus acidophilus TPY,52%
	DNA primase	Scaffold2_gene_258	597	Sulfobacillus acidophilus TPY,49%
	primosomal protein N` (replication factor Y)	Scaffold1_gene_277	724	Sulfobacillus acidophilus TPY,49%
	chromosomal replication initiation protein	Scaffold10_gene_55	464	Sulfobacillus acidophilus TPY,76%
recF	DNA replication and repair protein	Scaffold10_gene_57	368	Sulfobacillus acidophilus TPY,44%
	ribonuclease HI	Scaffold2_gene_294	151	Sulfobacillus acidophilus TPY,75%
	ribonuclease HII	Scaffold1_gene_199	219	Sulfobacillus acidophilus TPY,47%
lig	DNA ligase	Scaffold3_gene_107	298	Sulfobacillus acidophilus DSM 10332,44%
lig	DNA ligase	Scaffold3_gene_108	278	Sulfobacillus acidophilus TPY,41%
Gene	Product	Ngar Locus	Length (AA)	Best BLAST hit in GenBank database
Transcription
nusG	transcriptional antiterminator	Scaffold2_gene_41	177	Sulfobacillus acidophilus TPY,75%
	heat-inducible transcriptional repressor	Scaffold2_gene_234	338	Sulfobacillus acidophilus TPY,52%
rho	transcription termination factor	Scaffold27_gene_5	766	Sulfobacillus acidophilus TPY,75%
nusB	transcription antitermination factor	Scaffold3_gene_259	159	Sulfobacillus acidophilus TPY,59%
	cell envelope-related transcriptional attenuator	Scaffold4_gene_60	434	Sulfobacillus acidophilus TPY,59%
	transcription factor-like protein	Scaffold4_gene_162	428	Thermococcus sp. 4557,36%
	redox-sensing transcriptional repressor REX	Scaffold6_gene_34	210	Sulfobacillus acidophilus DSM 10332,59%
	transcription-repair coupling factor	Scaffold7_gene_39	1175	Sulfobacillus acidophilus TPY,63%
	transcriptional repressor, BirA-like	Scaffold7_gene_93	269	Sulfobacillus acidophilus TPY,38%
	putative transcriptional acitvator, Baf family	Scaffold7_gene_100	264	Sulfobacillus acidophilus TPY,53%
	transcription elongation factor GreA	Scaffold7_gene_109	158	Sulfobacillus acidophilus TPY,77%
	histone family protein DNA-binding protein	Scaffold7_gene_46	92	Sulfobacillus acidophilus TPY,84%
	translation elongation factor G	Scaffold2_gene_52	692	Sulfobacillus acidophilus TPY,86%
	translation elongation factor Tu	Scaffold2_gene_53	401	Sulfobacillus acidophilus TPY,95%
	elongation factor Ts	Scaffold3_gene_47	204	Sulfobacillus acidophilus DSM 10332,82%
	elongation factor P	Scaffold3_gene_272	186	Sulfobacillus acidophilus TPY,84%
	selenocysteine-specific translation elongation factor	Scaffold3_gene_342	630	Sulfobacillus acidophilus TPY,48%
	transcription elongation factor GreA	Scaffold7_gene_109	158	Sulfobacillus acidophilus TPY,77%
Gene	Product	Ngar Locus	Length (AA)	Best BLAST hit in GenBank database
Translation
	translation initiation factor IF-3	Scaffold1_gene_382	157	Sulfobacillus acidophilus DSM 10332,80%
aIF-2BI	translation initiation factor, aIF-2BI family	Scaffold10_gene_64	350	Sulfobacillus acidophilus TPY,52%
	translation initiation factor IF-2	Scaffold2_gene_23	135	Plasmodium berghei strain ANKA,25%
	translation elongation factor G	Scaffold2_gene_52	692	Sulfobacillus acidophilus TPY,86%
	translation elongation factor Tu	Scaffold2_gene_53	401	Sulfobacillus acidophilus TPY,95%
	translation initiation factor IF-1	Scaffold2_gene_78	73	Sulfobacillus acidophilus TPY,93%
	putative translation factor Sua5p-like protein	Scaffold21_gene_6	333	Sulfobacillus acidophilus TPY,48%
	translation initiation factor IF-2	Scaffold3_gene_32	881	Sulfobacillus acidophilus DSM 10332,64%
	selenocysteine-specific translation elongation factor	Scaffold3_gene_342	630	Sulfobacillus acidophilus TPY,48%
	peptide chain release factor 3	Scaffold8_gene_51	524	Sulfobacillus acidophilus TPY,63%
	peptide chain release factor 1;	Scaffold21_gene_2	358	Sulfobacillus acidophilus DSM 10332,62%
	peptide chain release factor 2;	Scaffold21_gene_30	338	Sulfobacillus acidophilus TPY,74%
Gene	Product	Ngar Locus	Length (AA)	Best BLAST hit in GenBank database
Chaperones
dnaJ	chaperone protein DnaJ	Scaffold1_gene_249	312	Sulfobacillus acidophilus TPY,67%
dnaK	chaperone protein DnaK	Scaffold1_gene_250	632	Sulfobacillus acidophilus TPY,83%
hsp33	chaperonin HSP33	Scaffold1_gene_268	291	Sulfobacillus acidophilus TPY,50%
cpn10	chaperonin Cpn10	Scaffold2_gene_175	89	Sulfobacillus acidophilus DSM 10332,93%
grpE	molecular chaperone GrpE	Scaffold2_gene_235	212	Sulfobacillus acidophilus TPY,54%
dnaJ	chaperone DnaJ	Scaffold2_gene_236	373	Sulfobacillus acidophilus TPY,59%
hfq	RNA chaperone Hfq	Scaffold3_gene_241	116	Sulfobacillus acidophilus TPY,30%
groeS	co-chaperonin GroES	Scaffold6_gene_105	101	Sulfobacillus acidophilus DSM 10332,50%
groeL	chaperonin GroEL	Scaffold6_gene_106	545	Sulfobacillus acidophilus TPY,89%
hsp20	heat shock protein HSP20	Scaffold2_gene_213	136	Sulfobacillus acidophilus DSM 10332,58%
hsp20	heat shock protein HSP20	Scaffold4_gene_109	159	Sulfobacillus acidophilus TPY,54%
	similar to chaperone/heat shock protein	Scaffold3_gene_49	153	Pseudomonas syringae pv. syringae 642,35%
	small heat shock protein	Scaffold5_gene_10	129	Owenweeksia hongkongensis DSM 17368,36%
Gene	Product	Ngar Locus	Length (AA)	Best BLAST hit in GenBank database
Topoisomerases
	DNA topoisomerase I	Scaffold1_gene_176	58	Sulfobacillus acidophilus DSM 10332,50%
topA	DNA topoisomerase I	Scaffold1_gene_198	704	Sulfobacillus acidophilus DSM 10332,68%
	DNA topoisomerase I	Scaffold2_gene_427	59	Candidatus Liberibacter asiaticus str. psy62,33%
Gene	Product	Ngar Locus	Length (AA)	Best BLAST hit in GenBank database
UVR-operon
uvrB	excinuclease ABC, B subunit	Scaffold6_gene_10	671	Sulfobacillus acidophilus DSM 10332,78%
uvrA	excinuclease ABC, A subunit	Scaffold6_gene_11	946	Sulfobacillus acidophilus DSM 10332,71%
uvrC	excinuclease ABC, C subunit	Scaffold6_gene_12	627	Sulfobacillus acidophilus TPY,65%
