# Supplementary material for: Comparative Genome Analysis Reveals Metabolic Versatility and Environmental Adaptations of Sulfobacillus thermosulfidooxidans Strain ST
Source: PLoS One. 2014 Jun 18;9(6):e99417. doi: 10.1371/journal.pone.0099417 (PMC4062416; doi:10.1371/journal.pone.0099417)
Supplement: File S1 — Figures S1, S2, and S3 and Tables S1, S2, S3, S4 and S5. Figure S1. A. Phylogeny of Clostridiales family XVII incertae sedis including S. thermosulfidooxidans. Phylogenetic tree based on the 16S rRNA gene was constructed with the neighbor-joining method. The scale bar represents the number of nucleotide substitutions per site. B. Electron micrograph of S. thermosulfidooxidans shows its morphology. Figure S2. Venn diagrams showing the numbers of COGs shared between the predicted proteomes of S. thermosulfidooxidans , S. acidophilus , and T. marianensis . Proteins that were not grouped into COGs are represented as specific proteins for each organism. Numbers in brackets behind species names indicate total number of predicted proteins. Figure S3. Phylogenetic tree of arsenate reductase. The phylogenetic tree was constructed based on a manually corrected alignment of 159 amino acid positions with the neighbor-joining method. The numbers associated with the branches refer to bootstrap values (confidence limits) resulting from 1,000 replicate resamplings. The scale represents the number of amino acid substitutions per site. The two sequences in S. thermosulfidooxidans are shown in bold. Table S1. Primers used for semi-quantitative RT-PCR. Table S2. Selecting genes encoding informational processing proteins. Table S3. Genes encoding transposase and other enzymes related with gene transposition. Table S4. Genes encoding proteins of diverse metabolic pathways. Table S5. Genes encoding transporter proteins. (ZIP) [file pone.0099417.s001.zip › Table S3.xls]

## Sheet: Table S3
IS elements and transposases of S.thermosulfidooxidans
* annotation of uncompleted transposase genes
Gene-locus	start	end	Amino Acid Length	product	Best BLAST hit in Genbank databasec
Scaffold10_gene_17	16877	17134	86	IS-3 family transposase	Sulfobacillus acidophilus TPY,68%
Scaffold11_gene_35	47295	47543	83	IS-3 family transposase	Sulfobacillus acidophilus TPY,87%
Scaffold17_gene_12	18957	19271	105	IS-3 family transposase	Sulfobacillus acidophilus DSM 10332,72%
Scaffold3_gene_391	374129	374341	71	IS-3 family transposase	Sulfobacillus acidophilus TPY,74%
Scaffold43_gene_2	297	536	80	IS-3 family transposase	Sulfobacillus acidophilus TPY,98%
Scaffold24_gene_15	14108	14377	90	IS-3 family transposase	Sulfobacillus acidophilus TPY,64%
Scaffold43_gene_3	552	893	114	IS-3 family transposase	Sulfobacillus acidophilus TPY,94%
Scaffold16_gene_31	29432	30730	433	IS-4 family transposase	Sulfobacillus acidophilus TPY,84%
Scaffold32_gene_7	7372	7548	59	IS-21 family transposase	Sulfobacillus acidophilus TPY,55%
Scaffold32_gene_8	7657	8163	169	IS-21 family transposase	Sulfobacillus acidophilus DSM 10332,71%
Scaffold3_gene_407	385955	386194	80	IS-66 family transposase	Sulfobacillus acidophilus TPY,90%
Scaffold46_gene_1*	1	603	201	IS-66 family transposase	Desulfotomaculum carboxydivorans CO-1-SRB,53%
Scaffold1_gene_212	228170	228730	187	IS-66 family transposase	Sulfobacillus acidophilus TPY,41%
Scaffold51_gene_1*	362	546	61	IS-110 family transposase	Sulfobacillus acidophilus TPY,91%
Scaffold52_gene_1*	1	539	179	IS-110 family transposase	Sulfobacillus acidophilus TPY,87%
Scaffold29_gene_12	12461	13522	354	IS-110 family transposase	Sulfobacillus acidophilus TPY,97%
Scaffold31_gene_10	8112	8279	56	IS-110 family transposase	Sulfobacillus acidophilus TPY,98%
Scaffold48_gene_1*	151	945	265	IS-110 family transposase	Sulfobacillus thermotolerans,93%
Scaffold7_gene_68	68988	69410	141	IS-200 family transposase	Leptospirillum ferrooxidans C2-3,66%
Scaffold47_gene_1*	1	177	59	IS-200 family transposase	Leptospirillum ferrodiazotrophum,67%
Scaffold13_gene_3	392	895	168	IS-605 OrfA family transposase	Methylacidiphilum infernorum V4,78%
Scaffold25_gene_11	10859	11410	184	IS-605 OrfA family transposase	Methylacidiphilum infernorum V4,62%
Scaffold13_gene_5	1398	2501	368	IS-605 OrfB family transposase	Streptosporangium roseum DSM 43021,60%
Scaffold2_gene_312	301027	302163	379	IS-605 OrfB family transposase	Thermoanaerobacterium thermosaccharolyticum,52%
Scaffold4_gene_67	60813	61001	63	IS-605 OrfB family transposase	Thermotoga petrophila RKU-1,54%
Scaffold4_gene_180	180926	182077	384	IS-605 OrfB family transposase	Streptosporangium roseum DSM 43021,59%
Scaffold47_gene_2	230	808	193	IS-605 OrfB family transposase	Ectothiorhodospira sp. PHS-1,61%
Scaffold47_gene_3*	789	1212	141	IS-605 OrfB family transposase	Sutterella wadsworthensis 3_1_45B,39%
Scaffold1_gene_135	137478	137726	83	IS-605 OrfB family transposase	Clostridium carboxidivorans P7,62%
Scaffold9_gene_103	107461	108648	396	IS-605 OrfB family transposase	Cupriavidus basilensis OR16,56%
Scaffold3_gene_211	205070	205558	163	IS-605 OrfB family transposase	Natrinema pellirubrum DSM 15624,33%
Scaffold13_gene_1*	1	234	78	IS-605 OrfB family transposase	Methylacidiphilum infernorum V4,69%
Scaffold25_gene_12	11349	11507	53	IS-605 OrfB family transposase	Ktedonobacter racemifer DSM 44963,72%
Scaffold25_gene_13	11504	12667	388	IS-605 OrfB family transposase	Methylacidiphilum infernorum V4,52%
Scaffold28_gene_1*	1	1048	349	IS-605 OrfB family transposase	Spirochaeta coccoides DSM 17374,58%
Scaffold8_gene_105	112642	113238	199	IS-605 OrfB family transposase	Ktedonobacter racemifer DSM 44963,54%
Scaffold9_gene_4	1830	2015	62	IS-1477 family transposase	Sulfobacillus acidophilus TPY,71%
Scaffold17_gene_6	7460	8062	201	IS-1477 family transposase	Sulfobacillus acidophilus TPY,54%
Scaffold43_gene_1	3	263	87	IS-1477 family transposase	Sulfobacillus acidophilus TPY,68%
Scaffold24_gene_14	13167	13949	261	IS-1477 family transposase	Sulfobacillus acidophilus TPY,63%
Scaffold9_gene_1	1	543	181	ISChy4 family transposase	Sulfobacillus acidophilus DSM 10332,58%
Scaffold25_gene_9	8714	9844	377	transposase, mutator type	Sulfobacillus acidophilus DSM 10332,94%
Scaffold10_gene_6	4566	4760	65	transposase mutator type	Paenibacillus larvae subsp. larvae BRL-230010,50%
Scaffold11_gene_33	42285	42518	78	transposase mutator type	Sulfobacillus acidophilus TPY,60%
Scaffold12_gene_44	56195	57037	281	transposase mutator type	Sulfobacillus acidophilus DSM 10332,56%
Scaffold12_gene_49*	62703	62964	87	transposase mutator type	Sulfobacillus acidophilus DSM 10332,78%
Scaffold45_gene_1	110	1339	410	transposase mutator type	Sulfobacillus acidophilus TPY,81%
Other enzymes relative with gene transposition in S.thermosulfidooxidans
Gene-locus	start	end	Amino Acid Length	product	Best BLAST hit in Genbank databasec	Consensus sequences
Scaffold1_gene_196	210884	211765	294	tyrosine recombinase XerC	Sulfobacillus acidophilus TPY,52%	AATTCGCATAA
Scaffold3_gene_126	124578	125453	292	recombinase, integrase/recombinase XerD	Sulfobacillus acidophilus TPY,58%	TTATGTTAAAT
Scaffold36_gene_1	862	2349	496	cassette chromosome recombinase B	Desulfotomaculum kuznetsovii DSM 6115,37%
