# Supplementary material for: Comparative Genome Analysis Reveals Metabolic Versatility and Environmental Adaptations of Sulfobacillus thermosulfidooxidans Strain ST
Source: PLoS One. 2014 Jun 18;9(6):e99417. doi: 10.1371/journal.pone.0099417 (PMC4062416; doi:10.1371/journal.pone.0099417)
Supplement: File S1 — Figures S1, S2, and S3 and Tables S1, S2, S3, S4 and S5. Figure S1. A. Phylogeny of Clostridiales family XVII incertae sedis including S. thermosulfidooxidans. Phylogenetic tree based on the 16S rRNA gene was constructed with the neighbor-joining method. The scale bar represents the number of nucleotide substitutions per site. B. Electron micrograph of S. thermosulfidooxidans shows its morphology. Figure S2. Venn diagrams showing the numbers of COGs shared between the predicted proteomes of S. thermosulfidooxidans , S. acidophilus , and T. marianensis . Proteins that were not grouped into COGs are represented as specific proteins for each organism. Numbers in brackets behind species names indicate total number of predicted proteins. Figure S3. Phylogenetic tree of arsenate reductase. The phylogenetic tree was constructed based on a manually corrected alignment of 159 amino acid positions with the neighbor-joining method. The numbers associated with the branches refer to bootstrap values (confidence limits) resulting from 1,000 replicate resamplings. The scale represents the number of amino acid substitutions per site. The two sequences in S. thermosulfidooxidans are shown in bold. Table S1. Primers used for semi-quantitative RT-PCR. Table S2. Selecting genes encoding informational processing proteins. Table S3. Genes encoding transposase and other enzymes related with gene transposition. Table S4. Genes encoding proteins of diverse metabolic pathways. Table S5. Genes encoding transporter proteins. (ZIP) [file pone.0099417.s001.zip › Table S4.xls]

## Sheet: Table S4
Gene	Product	EC no.	Ngar Locus	start	end	AA Length	Best BLAST hit in GenBank database
Reductive pentose phosphate cycle (Calvin cycle)
cbbL	ribulose-bisphosphate carboxylase large chain	EC:4.1.1.39	Scaffold3_gene_350	336684	338129	482	Kyrpidia tusciae DSM 2912,76%
cbbS	ribulose-bisphosphate carboxylase small chain	EC:4.1.1.39	Scaffold3_gene_351	338148	338576	143	Sulfobacillus acidophilus TPY,66%
pgk	phosphoglycerate kinase	EC:2.7.2.3	Scaffold2_gene_149	131280	132482	401	Sulfobacillus acidophilus TPY,51%
gap	glyceraldehyde-3-phosphate dehydrogenase, type I	EC:1.2.1.12	Scaffold2_gene_148	130271	131278	336	Sulfobacillus acidophilus DSM 10332,76%
tpiA	triosephosphate isomerase	EC:5.3.1.1	Scaffold2_gene_150	132486	133250	255	Sulfobacillus acidophilus TPY,50%
fbaB	fructose-bisphosphate aldolase, class I	EC:4.1.2.13	Scaffold2_gene_357	344970	345875	302	Sulfobacillus acidophilus TPY,77%
glpX	fructose 1,6-bisphosphatase/sedoheptulose-bisphosphatase	EC:3.1.3.11/3.1.3.37	Scaffold27_gene_4	2692	3648	319	Sulfobacillus acidophilus TPY,74%
fbaA	fructose-1,6-bisphosphate aldolase, class II	EC:4.1.2.29	Scaffold3_gene_210	203948	204802	285	Sulfobacillus acidophilus TPY,70%
tktA	transketolase	EC:2.2.1.1	Scaffold1_gene_470	494410	496401	664	Sulfobacillus acidophilus DSM 10332,68%
rpiA	ribose 5-phosphate isomerase A	EC:5.3.1.6	Scaffold4_gene_69	62067	62753	229	Bacillus megaterium WSH-002,54%
rpiB	ribose 5-phosphate isomerase B	EC:5.3.1.6	Scaffold21_gene_8	5645	6091	149	Sulfobacillus acidophilus TPY,80%
prkB	phosphoribulokinase	EC:2.7.1.19	Scaffold3_gene_209	202925	203872	316	Sulfobacillus acidophilus DSM 10332,68%
Gene	Product	EC no.	Ngar Locus	start	end	AA Length	Best BLAST hit in GenBank database
Citrate cycle (TCA cycle, Krebs cycle)
gltA	citrate synthase 3	EC:2.3.3.1	Scaffold1_gene_289	306634	307764	377	Sulfobacillus acidophilus TPY,68%
gltA	citrate synthase 3	EC:2.3.3.1	Scaffold3_gene_173	170967	172079	371	Paenibacillus elgii B69,62%
aco	aconitate hydratase 1	EC:4.2.1.3	Scaffold8_gene_52	46474	49179	902	Sulfobacillus acidophilus DSM 10332,65%
icd	isocitrate dehydrogenase	EC:1.1.1.42	Scaffold1_gene_405	424168	425385	406	Sulfobacillus acidophilus TPY,77%
sucA	2-oxoglutarate dehydrogenase, E1 subunit	EC:1.2.4.2	Scaffold6_gene_60	58420	61224	935	Kyrpidia tusciae DSM 2912,55%
sucB	2-oxoglutarate dehydrogenase, E2 subunit	EC:2.3.1.61	Scaffold6_gene_59	57123	58406	428	Sphaerobacter thermophilus DSM 20745,56%
pdhD	dihydrolipoamide dehydrogenase	EC:1.8.1.4	Scaffold4_gene_210	211931	213340	470	Sulfobacillus acidophilus DSM 10332,53%
pdhD	dihydrolipoamide dehydrogenase	EC:1.8.1.4	Scaffold3_gene_165	159797	161128	444	Sulfobacillus acidophilus TPY,39%
pdhD	dihydrolipoamide dehydrogenase	EC:1.8.1.4	Scaffold14_gene_41	40382	41788	469	Sulfobacillus acidophilus TPY,77%
sucD	succinyl-CoA synthetase alpha subunit	EC:6.2.1.5	Scaffold1_gene_401	419939	420808	290	Sulfobacillus acidophilus TPY,77%
sucC	succinyl-CoA synthetase beta subunit	EC:6.2.1.5	Scaffold1_gene_402	420809	421921	371	Sulfobacillus acidophilus TPY,74%
sdhA	succinate dehydrogenase flavoprotein subunit	EC:1.3.5.1	Scaffold3_gene_319	303823	305604	594	Sulfobacillus acidophilus TPY,69%
sdhB	succinate dehydrogenase iron-sulfur protein	EC:1.3.99.1	Scaffold3_gene_318	303062	303826	255	Sulfobacillus acidophilus TPY,76%
fumC	fumarate hydratase, class II	EC:4.2.1.2	Scaffold44_gene_1	141	1538	466	Sulfobacillus acidophilus TPY,79%
	2-oxoacid:ferredoxin oxidoreductase alpha/gamma subunit	EC:1.2.7.3	Scaffold4_gene_370	368874	370622	583	Sulfobacillus acidophilus TPY，57%
	2-oxoacid:ferredoxin oxidoreductase subunit beta	EC:1.2.7.3	Scaffold4_gene_371	370622	371485	288	Sulfobacillus acidophilus TPY，78%
mdh	malate dehydrogenase	EC:1.1.1.37	Scaffold1_gene_404	423212	424144	311	Sulfobacillus acidophilus TPY,76%
Gene	Product	EC no.	Ngar Locus	start	end	AA Length	Best BLAST hit in GenBank database
Gluconeogenesis
manB	phosphoglucomutase/phosphomannomutase	EC:5.4.2.2	Scaffold4_gene_3	3294	4697	468	Sulfobacillus acidophilus TPY,68%
adh	alcohol dehydrogenase	EC:1.1.1.1	Scaffold2_gene_320	308593	309606	338	Sulfobacillus acidophilus TPY,63%
adh	alcohol dehydrogenase	EC:1.1.1.1	Scaffold4_gene_229	233862	234893	344	Sulfobacillus acidophilus TPY,80%
	aldehyde dehydrogenase	EC:1.2.1.3	Scaffold1_gene_146	149192	150667	492	Sulfobacillus acidophilus TPY,76%
gap	glyceraldehyde-3-phosphate dehydrogenase, type I	EC:1.2.1.12	Scaffold2_gene_148	130271	131278	336	Sulfobacillus acidophilus DSM 10332,76%
pdhD	dihydrolipoamide dehydrogenase	EC:1.8.1.4	Scaffold3_gene_165	159797	161128	444	Sulfobacillus acidophilus TPY,39%
pdhD	dihydrolipoamide dehydrogenase	EC:1.8.1.4	Scaffold4_gene_210	211931	213340	470	Sulfobacillus acidophilus DSM 10332,53%
pdhD	dihydrolipoamide dehydrogenase	EC:1.8.1.4	Scaffold14_gene_41	40382	41788	469	Sulfobacillus acidophilus TPY,77%
	glucokinase	EC:2.7.1.2	Scaffold1_gene_469	493236	494171	312	Sulfobacillus acidophilus TPY,49%
	pyruvate kinase	EC:2.7.1.40	Scaffold5_gene_114	107985	108314	110	Sulfobacillus acidophilus DSM 10332,46%
	pyruvate kinase	EC:2.7.1.40	Scaffold1_gene_315	331188	332915	576	Sulfobacillus acidophilus TPY,51%
	phosphoglycerate kinase	EC:2.7.2.3	Scaffold2_gene_149	131280	132482	401	Photobacterium profundum SS9,47%
	putative 6-phospho-beta-glucosidase	EC:3.2.1.86	Scaffold5_gene_118	111031	112353	441	Sulfobacillus acidophilus TPY,77%
fbaB	fructose-bisphosphate aldolase, class I	EC:4.1.2.13	Scaffold2_gene_357	344970	345875	302	Sulfobacillus acidophilus TPY,64%
eno	phosphopyruvate hydratase	EC:4.2.1.11	Scaffold2_gene_152	134839	136110	424	Sulfobacillus acidophilus TPY,54%
tpiA	triosephosphate isomerase	EC:5.3.1.1	Scaffold2_gene_150	132486	133250	255	Sulfobacillus acidophilus TPY,50%
	phosphoglycerate mutase	EC:5.4.2.1	Scaffold20_gene_20	19026	19667	214	Ammonifex degensii KC4,34%
	phosphoglycerate mutase	EC:5.4.2.1	Scaffold4_gene_143	140168	140743	192	Acidimicrobium ferrooxidans DSM 10331,58%
	acetyl-CoA synthetase	EC:6.2.1.1	Scaffold15_gene_11	11801	13768	656	Sulfobacillus acidophilus TPY,74%
glpX	fructose 1,6-bisphosphatase II	EC:3.1.3.11	Scaffold27_gene_4	2692	3648	319	Archaeoglobus veneficus SNP6,30%
	glucose-6-phosphate isomerase, archaeal	EC:5.3.1.9	Scaffold5_gene_113	107211	107978	256	Sulfobacillus acidophilus TPY,56%
	bifunctional transaldolase /glucose-6-phosphate isomerase	EC:2.2.1.2 5.3.1.9	Scaffold1_gene_471	496418	499219	934	Sulfobacillus acidophilus TPY,66%
	phosphoglycerate mutase, 2,3-bisphosphoglycerate-independent	EC:5.4.2.1	Scaffold2_gene_151	133285	134832	516	Sulfobacillus acidophilus DSM 10332,37%
	phosphoglycerate mutase	EC:5.4.2.1	Scaffold4_gene_68	61371	61976	202	Sulfobacillus acidophilus TPY,68%
	phosphoglucomutase/phosphomannomutase	EC:5.4.2.8	Scaffold4_gene_3	3294	4697	468	Sulfobacillus acidophilus TPY，68%
Gene	Product	EC no.	Ngar Locus	start	end	AA Length	Best BLAST hit in GenBank database
Pyruvate metabolism
citH	malate dehydrogenase	EC:1.1.1.37	Scaffold1_gene_404	423212	424144	311	Sulfobacillus acidophilus TPY,76%
	malate dehydrogenase (oxaloacetate-decarboxylating)	EC:1.1.1.38	Scaffold3_gene_226	218353	219762	470	Sulfobacillus acidophilus TPY,65%
	malate dehydrogenase (oxaloacetate-decarboxylating)	EC:1.1.1.38	Scaffold1_gene_403	421918	423192	425	Sulfobacillus acidophilus TPY,70%
	D-lactate dehydrogenase (cytochrome)	EC:1.1.2.4	Scaffold8_gene_106	113313	115823	837	Sulfobacillus acidophilus TPY,37%
	D-lactate dehydrogenase (cytochrome)	EC:1.1.2.4	Scaffold1_gene_138	139830	142418	863	Sulfobacillus acidophilus TPY,42%
	aldehyde dehydrogenase	EC:1.2.1.3	Scaffold1_gene_146	149192	150667	492	Sulfobacillus acidophilus TPY,76%
pdhD	dihydrolipoamide dehydrogenase	EC:1.8.1.4	Scaffold3_gene_165	159797	161128	444	Sulfobacillus acidophilus TPY,39%
pdhD	dihydrolipoamide dehydrogenase	EC:1.8.1.4	Scaffold4_gene_210	211931	213340	470	Sulfobacillus acidophilus DSM 10332,53%
pdhD	dihydrolipoamide dehydrogenase	EC:1.8.1.4	Scaffold14_gene_41	40382	41788	469	Sulfobacillus acidophilus TPY,77%
	acetyl-CoA acetyltransferase	EC:2.3.1.9	Scaffold5_gene_228	235436	236629	398	Sulfobacillus acidophilus TPY,64%
	acetyl-CoA acetyltransferase	EC:2.3.1.9	Scaffold6_gene_99	96697	97878	394	Sulfobacillus acidophilus TPY,73%
	pyruvate kinase	EC:2.7.1.40	Scaffold5_gene_114	107985	108314	110	Sulfobacillus acidophilus DSM 10332,40%
	pyruvate kinase	EC:2.7.1.40	Scaffold1_gene_315	331188	332915	576	Sulfobacillus acidophilus DSM 10332,46%
	pyruvate phosphate dikinase	EC:2.7.9.1	Scaffold2_gene_257	236680	239316	879	Sulfobacillus acidophilus TPY,77%
	pyruvate water dikinase	EC:2.7.9.2	Scaffold9_gene_60	60040	61659	540	Bacillus megaterium DSM 319,42%
	hydroxyacylglutathione hydrolase	EC:3.1.2.6	Scaffold2_gene_2	1508	1717	70	Sulfobacillus acidophilus TPY,40%
	acylphosphatase	EC:3.6.1.7	Scaffold3_gene_191	185941	186219	93	Sulfobacillus acidophilus DSM 10332,47%
	phosphoenolpyruvate carboxylase	EC:4.1.1.31	Scaffold8_gene_54	50516	50941	142	Sulfobacillus acidophilus TPY,70%
	phosphoenolpyruvate carboxylase	EC:4.1.1.31	Scaffold2_gene_265	247898	250516	873	Sulfobacillus acidophilus DSM 10332,50%
aceB	malate synthase A	EC:2.3.3.9	Scaffold5_gene_24	20214	21788	525	Sulfobacillus acidophilus DSM 10332,68%
leuA	2-isopropylmalate synthase	EC:2.3.3.13	Scaffold1_gene_429	448942	450471	510	Moorella thermoacetica ATCC 39073,53%
leuA	2-isopropylmalate synthase	EC:2.3.3.13	Scaffold3_gene_167	162465	164063	533	Sulfobacillus acidophilus TPY,66%
leuA	2-isopropylmalate synthase	EC:2.3.3.13	Scaffold30_gene_6	5915	6115	67	Picrophilus torridus DSM 9790,33%
	acetyl-CoA synthetase	EC:6.2.1.1	Scaffold15_gene_11	11801	13768	656	Acidimicrobium ferrooxidans DSM 10331,58%
	acetyl-CoA synthetase	EC:6.2.1.1	Scaffold19_gene_36	29246	30832	529	Sulfobacillus acidophilus TPY,59%
	acetyl-CoA synthetase	EC:6.2.1.1	Scaffold3_gene_200	193365	195395	677	Sulfobacillus acidophilus TPY,72%
accC	acetyl-CoA carboxylase, biotin carboxylase	EC:6.4.1.2/6.3.4.14	Scaffold3_gene_261	249960	251306	449	Sulfobacillus acidophilus TPY,74%
	acetyl-CoA carboxylase biotin carboxyl carrier protein	EC:6.4.1.2	Scaffold1_gene_450	474089	474310	74	Sulfobacillus acidophilus TPY,70%
ald	alanine dehydrogenase	EC:1.4.1.1	Scaffold3_gene_127	125639	126757	373	Sulfobacillus acidophilus TPY，73%
Gene	Product	EC no.	Ngar Locus	start	end	AA Length	Best BLAST hit in GenBank database
Glyoxylate and dicarboxylate metabolism
citH	malate dehydrogenase	EC:1.1.1.37	Scaffold1_gene_404	423212	424144	311	Sulfobacillus acidophilus TPY,76%
	2-hydroxy-3-oxopropionate reductase	EC:1.1.1.60	Scaffold8_gene_98	105055	105945	297	Sulfobacillus acidophilus DSM 10332,73%
	glycolate oxidase	EC:1.1.3.15	Scaffold4_gene_284	292881	293720	280	Sulfobacillus acidophilus DSM 10332,53%
	formate dehydrogenase, alpha subunit	EC:1.2.1.2	Scaffold9_gene_15	15243	18242	1000	Sulfobacillus acidophilus TPY,71%
	formate dehydrogenase, alpha subunit	EC:1.2.1.2	Scaffold4_gene_185	185377	186978	534	Sulfobacillus acidophilus DSM 10332,69%
glyA	glycine hydroxymethyltransferase	EC:2.1.2.1	Scaffold3_gene_275	259739	260995	419	Sulfobacillus acidophilus TPY,71%
	acetyl-CoA acetyltransferase	EC:2.3.1.9	Scaffold5_gene_228	235436	236629	398	Sulfobacillus acidophilus TPY,64%
	acetyl-CoA acetyltransferase	EC:2.3.1.9	Scaffold6_gene_99	96697	97878	394	Sulfobacillus acidophilus TPY,73%
	glycerate kinase	EC:2.7.1.31	Scaffold1_gene_141	143698	144807	370	Sulfobacillus acidophilus TPY,40%
	phosphoglycolate phosphatase	EC:3.1.3.18	Scaffold20_gene_16	15398	16051	218	Bacillus sp. m3-13,45%
	formyltetrahydrofolate deformylase	EC:3.5.1.10	Scaffold31_gene_2	612	1472	287	Sulfobacillus acidophilus DSM 10332,66%
	formamidase	EC:3.5.1.49	Scaffold33_gene_4	4200	5363	388	Sulfobacillus acidophilus DSM 10332,75%
cbbL	ribulose-bisphosphate carboxylase large chain	EC:4.1.1.39	Scaffold3_gene_350	336684	338129	482	Kyrpidia tusciae DSM 2912,76%
cbbS	ribulose-bisphosphate carboxylase small chain	EC:4.1.1.39	Scaffold3_gene_351	338148	338576	143	Sulfobacillus acidophilus TPY,66%
	glyoxylate carboligase	EC:4.1.1.47	Scaffold8_gene_100	106777	108525	583	Sulfobacillus acidophilus TPY,88%
aceB	malate synthase A	EC:2.3.3.9	Scaffold5_gene_24	20214	21788	525	Sulfobacillus acidophilus DSM 10332,68%
gltA	citrate synthase 3	EC:2.3.3.1	Scaffold1_gene_289	306634	307764	377	Sulfobacillus acidophilus TPY,68%
gltA	citrate synthase 3	EC:2.3.3.1	Scaffold3_gene_173	170967	172079	371	Paenibacillus elgii B69,62%
aco	aconitate hydratase 1	EC:4.2.1.3	Scaffold8_gene_52	46474	49179	902	Sulfobacillus acidophilus DSM 10332,65%
	hydroxypyruvate isomerase	EC:5.3.1.22	Scaffold8_gene_99	105958	106752	265	Sulfobacillus acidophilus TPY,70%
glnA	glutamine synthetase, type I	EC:6.3.1.2	Scaffold9_gene_17	19281	20609	443	Sulfobacillus acidophilus TPY,76%
glnA	glutamine synthetase	EC:6.3.1.2	Scaffold11_gene_43	54719	56053	445	Caldilinea aerophila DSM 14535 = NBRC 104270,47%
glnA	glutamine synthetase	EC:6.3.1.2	Scaffold11_gene_44	56324	57661	446	Desulfotomaculum nigrificans DSM 574,43%
glnA	glutamine synthetase	EC:6.3.1.2	Scaffold2_gene_340	327971	329389	473	Sulfobacillus acidophilus TPY,79%
GcvH	glycine cleavage system protein H		Scaffold19_gene_20	15338	15805	156	Hydrogenivirga sp. 128-5-R1-1,50%
GcvH	glycine cleavage system protein H		Scaffold19_gene_28	22283	22723	147	Sulfobacillus acidophilus TPY,47%
GcvH	glycine cleavage system protein H		Scaffold3_gene_153	148845	149324	160	Sulfobacillus acidophilus TPY,54%
GcvH	glycine cleavage system protein H		Scaffold3_gene_154	149336	149773	146	Sulfobacillus acidophilus TPY,64%
GcvH	glycine cleavage system protein H		Scaffold3_gene_278	263867	264235	123	Sulfobacillus acidophilus TPY,61%
glcE	glycolate oxidase FAD binding subunit		Scaffold8_gene_97	103984	105036	351	Sulfobacillus acidophilus TPY,63%
	glycolate oxidase iron-sulfur subunit		Scaffold8_gene_101	108563	109822	420	Sulfobacillus acidophilus DSM 10332,71%
	glycolate oxidase iron-sulfur subunit		Scaffold1_gene_137	138546	139682	379	Sulfobacillus acidophilus TPY,48%
	glycolate oxidase iron-sulfur subunit		Scaffold15_gene_15	19135	20472	446	Alicyclobacillus acidocaldarius LAA1,54%
Gene	Product	EC no.	Ngar Locus	start	end	AA Length	Best BLAST hit in GenBank database
oxidative pentose-phosphate pathway
	glucose-6-phosphate 1-dehydrogenase	EC:1.1.1.49	Scaffold4_gene_84	78466	79902	479	Meiothermus silvanus DSM 9946,61%
	glucose-6-phosphate 1-dehydrogenase	EC:1.1.1.49	Scaffold1_gene_473	500159	501700	514	Sulfobacillus acidophilus TPY,75%
	6-phosphogluconolactonase	EC:3.1.1.31	Scaffold1_gene_475	502840	503568	243	Anaeromyxobacter dehalogenans 2CP-C,49%
gnd	6-phosphogluconate dehydrogenase	EC:1.1.1.44	Scaffold7_gene_14	11652	12554	301	Sulfobacillus acidophilus TPY,69%
gnd	6-phosphogluconate dehydrogenase	EC:1.1.1.44	Scaffold1_gene_472	499230	500129	300	Sulfobacillus acidophilus TPY,69%
Gene	Product	EC no.	Ngar Locus	start	end	AA Length	Best BLAST hit in GenBank database
Nonoxidative pentose-phosphate pathway
tktA	transketolase	EC:2.2.1.1	Scaffold1_gene_470	494410	496401	664	Sulfobacillus acidophilus DSM 10332,68%
	bifunctional transaldolase /glucose-6-phosphate isomerase	EC:2.2.1.2/5.3.1.9	Scaffold1_gene_471	496418	499219	934	Sulfobacillus acidophilus TPY,56%
rpe	ribulose-phosphate 3-epimerase	EC:5.1.3.1	Scaffold2_gene_36	33773	34462	230	Sulfobacillus acidophilus TPY,59%
rpiA	ribose 5-phosphate isomerase A	EC:5.3.1.6	Scaffold4_gene_69	62067	62753	229	Bacillus megaterium WSH-002,54%
rpiB	ribose 5-phosphate isomerase B	EC:5.3.1.6	Scaffold21_gene_8	5645	6091	149	Sulfobacillus acidophilus TPY,80%
	ribose-phosphate pyrophosphokinase	EC:2.7.6.1	Scaffold7_gene_36	37919	38863	315	Sulfobacillus acidophilus TPY,81%
	gluconokinase	EC:2.7.1.12	Scaffold3_gene_193	186806	188170	455	Chitinophaga pinensis DSM 2588,29%
rbsK	ribokinase	EC:2.7.1.15	Scaffold1_gene_93	93947	94870	308	Sulfobacillus acidophilus TPY,40%
	deoxyribose-phosphate aldolase	EC:4.1.2.4	Scaffold11_gene_60	71739	72506	256	Sulfobacillus acidophilus TPY,52%
fbaB	fructose-bisphosphate aldolase, class I	EC:4.1.2.13	Scaffold2_gene_357	344970	345875	302	Sulfobacillus acidophilus TPY,77%
fbaA	fructose-1,6-bisphosphate aldolase, class II	EC:4.1.2.29	Scaffold3_gene_210	203948	204802	285	Sulfobacillus acidophilus TPY,70%
glpX	fructose 1,6-bisphosphatase II	EC:3.1.3.11	Scaffold27_gene_4	2692	3648	319	Sulfobacillus acidophilus TPY,74%
	glucose-6-phosphate isomerase, archaeal	EC:5.3.1.9	Scaffold5_gene_113	107211	107978	256	Archaeoglobus veneficus SNP6,30%
Gene	Product	EC no.	Ngar Locus	start	end	AA Length	Best BLAST hit in GenBank database
Fructose and mannose metabolism
	glycosyl transferase family protein	EC:2.4.1.-	Scaffold5_gene_177	181454	183409	652	Nodularia spumigena CCY9414,27%
	mannose-1-phosphate guanylyltransferase (GDP)	EC:2.7.7.22	Scaffold7_gene_65	64359	65405	349	Sulfobacillus acidophilus TPY,69%
	fructose-bisphosphate aldolase	EC:4.1.2.13	Scaffold2_gene_357	344970	345875	302	Sulfobacillus acidophilus TPY,77%
	fructose-1,6-bisphosphate aldolase, class II	EC:4.1.2.29	Scaffold3_gene_210	203948	204802	285	Sulfobacillus acidophilus TPY,70%
	class II aldolase/adducin family protein	EC:4.1.2.17	Scaffold6_gene_147	144209	144880	224	Sulfobacillus acidophilus TPY,64%
tpiA	triosephosphate isomerase	EC:5.3.1.1	Scaffold2_gene_150	132486	133250	255	Sulfobacillus acidophilus TPY,54%
glpX	fructose 1,6-bisphosphatase II	EC:3.1.3.11	Scaffold27_gene_4	2692	3648	319	Sulfobacillus acidophilus TPY,74%
	phosphoglucomutase/phosphomannomutase	EC:5.4.2.8	Scaffold4_gene_3	3294	4697	468	Sulfobacillus acidophilus TPY，68%
Gene	Product	EC no.	Ngar Locus	start	end	AA Length	Best BLAST hit in GenBank database
Amino sugar metabolism
glmS	glucosamine--fructose-6-phosphate aminotransferase	EC:2.6.1.16	Scaffold6_gene_41	42150	43967	606	Sulfobacillus acidophilus TPY,65%
glmM	phosphoglucosamine mutase	EC:5.4.2.10	Scaffold6_gene_40	40583	41923	447	Sulfobacillus acidophilus DSM 10332， 59%
glmU	bifunctional UDP-N-acetylglucosamine pyrophosphorylase / Glucosamine-1-phosphate N-acetyltransferase	EC:2.7.7.23/2.3.1.157	Scaffold7_gene_35	36507	37877	457	Sulfobacillus acidophilus DSM 10332， 68%
nagA	N-acetylglucosamine-6-phosphate deacetylase	EC:3.5.1.25	Scaffold1_gene_254	270174	271331	386	Brevibacillus brevis NBRC 100599， 42%
glmB	glucosamine-6-phosphate deaminase	EC:3.5.99.6	Scaffold5_gene_220	227963	228733	257	Acetonema longum DSM 6540
Gene	Product	EC no.	Ngar Locus	start	end	AA Length	Best BLAST hit in GenBank database
11 subunit version of Complex I: type I NADH dehydrogenase
nuoF	NADH dehydrogenase I subunit F	EC:1.6.5.3	Scaffold4_gene_183	183687	184910	408	Sulfobacillus acidophilus TPY,61%
nuoF	NADH dehydrogenase I subunit F	EC:1.6.5.3	Scaffold4_gene_184	184907	185356	150	Sulfobacillus acidophilus TPY,41%
nuoA	NADH dehydrogenase I subunit A	EC:1.6.5.3	Scaffold6_gene_19	18859	19212	118	Sulfobacillus acidophilus TPY,70%
nuoB	NADH dehydrogenase I subunit B	EC:1.6.5.3	Scaffold6_gene_20	19203	19718	172	Sulfobacillus acidophilus DSM 10332,86%
nuoC	NADH dehydrogenase I subunit C	EC:1.6.5.3	Scaffold6_gene_21	19715	20176	154	Sulfobacillus acidophilus TPY,62%
nuoD	NADH dehydrogenase I subunit D	EC:1.6.5.3	Scaffold6_gene_22	20188	21396	403	Sulfobacillus acidophilus DSM 10332,81%
nuoE	NADH dehydrogenase I subunit E	EC:1.6.5.3	Scaffold6_gene_23	21393	21872	160	Sulfobacillus acidophilus TPY,62%
nuoF	NADH dehydrogenase I subunit F	EC:1.6.5.3	Scaffold6_gene_24	21869	23161	431	Sulfobacillus acidophilus DSM 10332,74%
nuoG	NADH dehydrogenase I subunit G	EC:1.6.5.3	Scaffold6_gene_25	23142	25466	775	Sulfobacillus acidophilus TPY,56%
nuoH	NADH dehydrogenase I subunit H	EC:1.6.5.3	Scaffold6_gene_26	25463	26452	330	Sulfobacillus acidophilus TPY,77%
nuoI	NADH dehydrogenase I subunit I	EC:1.6.5.3	Scaffold6_gene_27	26571	27008	146	Sulfobacillus acidophilus TPY,88%
nuoJ	NADH dehydrogenase I subunit J	EC:1.6.5.3	Scaffold6_gene_28	27023	27595	191	Sulfobacillus acidophilus TPY,45%
nuoK	NADH dehydrogenase I subunit K	EC:1.6.5.3	Scaffold6_gene_29	27592	27894	101	Sulfobacillus acidophilus TPY,70%
nuoL	NADH dehydrogenase I subunit L	EC:1.6.5.3	Scaffold6_gene_30	27954	29819	622	Sulfobacillus acidophilus TPY,63%
nuoM	NADH dehydrogenase I subunit M	EC:1.6.5.3	Scaffold6_gene_31	29868	31310	481	Sulfobacillus acidophilus TPY,52%
nuoN	NADH dehydrogenase I subunit N	EC:1.6.5.3	Scaffold6_gene_32	31307	32728	474	Sulfobacillus acidophilus TPY,54%
Gene	Product	EC no.	Ngar Locus	start	end	AA Length	Best BLAST hit in GenBank database
Cytochrome bd complex
cydA	cytochrome bd ubiquinol oxidase subunit I	EC:1.10.3.-	Scaffold15_gene_1	70	1467	466	Paenibacillus sp. HGF5,24%
cydA	cytochrome bd ubiquinol oxidase subunit I	EC:1.10.3.-	Scaffold2_gene_269	254213	255625	471	Sulfobacillus acidophilus TPY,59%
cydA	cytochrome bd ubiquinol oxidase subunit I	EC:1.10.3.-	Scaffold2_gene_375	365783	367222	480	Sulfobacillus acidophilus TPY,57%
cydB	cytochrome bd ubiquinol oxidase subunit I	EC:1.10.3.-	Scaffold4_gene_214	215446	216849	468	Sulfobacillus acidophilus TPY,66%
cydB	cytochrome d ubiquinol oxidase, subunit II	EC:3.1.3.1	Scaffold2_gene_270	255688	256698	337	Anaerolinea thermophila UNI-1,42%
cydB	cytochrome d ubiquinol oxidase, subunit II	EC:3.1.3.1	Scaffold2_gene_376	367278	368288	337	Alicyclobacillus acidocaldarius,51%
cydB	cytochrome d ubiquinol oxidase, subunit II	EC:3.1.3.1	Scaffold4_gene_213	214423	215424	334	Sulfobacillus acidophilus TPY,55%
Gene	Product	EC no.	Ngar Locus	start	end	AA Length	Best BLAST hit in GenBank database
Complex II
sdhA	succinate dehydrogenase flavoprotein subunit	EC:1.3.5.1	Scaffold3_gene_319	303823	305604	594	Sulfobacillus acidophilus TPY,69%
sdhB	succinate dehydrogenase iron-sulfur protein	EC:1.3.99.1	Scaffold3_gene_318	303062	303826	255	Sulfobacillus acidophilus TPY,76%
Gene	Product	EC no.	Ngar Locus	start	end	AA Length	Best BLAST hit in GenBank database
Complex V: A1A0-type ATPse
	F0F1-type ATP synthase, subunit A	EC:3.6.3.14	Scaffold21_gene_11	7724	8416	231	Sulfobacillus acidophilus TPY,62%
	F0F1 ATP synthase subunit B	EC:3.6.3.14	Scaffold21_gene_13	8786	9280	165	Sulfobacillus acidophilus DSM 10332,52%
	ATP synthase F0, C subunit	EC:3.6.3.14	Scaffold21_gene_12	8496	8723	76	Sulfobacillus acidophilus TPY,97%
	F0F1 ATP synthase subunit alpha	EC:3.6.3.14	Scaffold21_gene_15	9830	11338	503	Sulfobacillus acidophilus TPY,80%
	F0F1 ATP synthase subunit gamma	EC:3.6.3.14	Scaffold21_gene_17	12208	13632	475	Sulfobacillus acidophilus DSM 10332,81%
	F0F1 ATP synthase subunit delta	EC:3.6.3.14	Scaffold21_gene_14	9277	9840	188	Sulfobacillus acidophilus TPY,41%
	F0F1 ATP synthase subunit epsilon	EC:3.6.3.14	Scaffold21_gene_18	13648	14070	141	Sulfobacillus acidophilus TPY,71%
	F0F1 ATP synthase subunit gamma	EC:3.6.3.14	Scaffold21_gene_16	11339	12196	286	Sulfobacillus acidophilus TPY,60%
Gene	Product	EC no.	Ngar Locus	start	end	AA Length	Best BLAST hit in GenBank database
Complex IV
coxA	cytochrome c oxidase, aa3-type, subunit I	EC:1.9.3.1	Scaffold5_gene_62	58867	60810	648	Sulfobacillus acidophilus DSM 10332,63%
coxA	cytochrome c oxidase, aa3-type, subunit I	EC:1.9.3.1	Scaffold7_gene_72	73079	74992	638	Sulfobacillus acidophilus DSM 10332,59%
coxA	cytochrome c oxidase, aa3-type, subunit I	EC:1.9.3.1	Scaffold2_gene_29	28495	30366	624	Sulfobacillus acidophilus TPY,65%
coxA	cytochrome c oxidase, aa3-type, subunit I	EC:1.9.3.1	Scaffold2_gene_383	372516	374423	636	Sulfobacillus acidophilus TPY,65%
coxB	cytochrome c oxidase, aa3-type, subunit II	EC:1.9.3.1	Scaffold5_gene_61	57995	58813	273	Sulfobacillus acidophilus TPY,54%
coxB	cytochrome c oxidase, aa3-type, subunit II	EC:1.9.3.1	Scaffold7_gene_71	72148	72969	274	Sulfobacillus acidophilus TPY,52%
coxB	cytochrome c oxidase, aa3-type, subunit II	EC:1.9.3.1	Scaffold2_gene_28	27638	28450	271	Sulfobacillus acidophilus TPY,62%
coxB	cytochrome c oxidase, aa3-type, subunit II	EC:1.9.3.1	Scaffold2_gene_382	371644	372462	273	Sulfobacillus acidophilus TPY,56%
coxC	cytochrome c oxidase, aa3-type, subunit III	EC:1.9.3.1	Scaffold2_gene_384	374454	375026	191	Sulfobacillus acidophilus TPY,40%
coxC	cytochrome c oxidase, aa3-type, subunit III	EC:1.9.3.1	Scaffold5_gene_63	60823	61401	193	Sulfobacillus acidophilus TPY,30%
coxC	cytochrome c oxidase, aa3-type, subunit III	EC:1.9.3.1	Scaffold7_gene_73	74985	75554	190	Sulfobacillus acidophilus TPY,38%
coxC	cytochrome c oxidase, aa3-type, subunit III	EC:1.9.3.1	Scaffold2_gene_30	30382	30927	182	Sulfobacillus acidophilus TPY,52%
Gene	Product	EC no.	Ngar Locus	start	end	AA Length	Best BLAST hit in GenBank database
Complex III: 1.10.2.2
petB	cytochrome b/b6 domain protein		Scaffold4_gene_223	227192	228136	315	Sulfobacillus acidophilus TPY,47%
petB	cytochrome b/b6 domain protein		Scaffold4_gene_224	228117	228776	220	Sulfobacillus acidophilus TPY,60%
petB	cytochrome b/b6 domain protein		Scaffold3_gene_204	197816	198433	206	Sulfobacillus acidophilus TPY,76%
Gene	Product	EC no.	Ngar Locus	start	end	AA Length	Best BLAST hit in GenBank database
Other genes putatively involved in electrontransferchain
	inorganic diphosphatase	EC:3.6.1.1	Scaffold8_gene_42	36944	37432	163	Sulfobacillus acidophilus TPY,68%
ppaX	pyrophosphatase		Scaffold9_gene_32	35914	36579	222	Sulfobacillus acidophilus DSM 10332,56%
	5'-nucleotidase		Scaffold3_gene_64	65351	66133	261	Sulfobacillus acidophilus TPY,52%
	oxidoreductase FAD/NAD(P)-binding domain protein		Scaffold1_gene_322	338755	339534	260	Sulfobacillus acidophilus TPY,54%
	electron transfer flavor protein alpha subunit-like		Scaffold1_gene_390	410046	411023	326	Sulfobacillus acidophilus TPY,65%
	electron transfer flavoprotein, beta subunit		Scaffold1_gene_391	411038	411805	256	Sulfobacillus acidophilus TPY,68%
	electron transport complex protein		Scaffold14_gene_12	11544	12401	286	Bacillus megaterium DSM 319,38%
	electron transfer flavoprotein alpha subunit		Scaffold3_gene_156	151792	152742	317	Sulfobacillus acidophilus TPY,56%
	electron transfer flavoprotein alpha/beta-subunit		Scaffold3_gene_157	152748	153515	256	Sulfobacillus acidophilus TPY,60%
	Rieske iron-sulfur protein		Scaffold15_gene_24	30392	31348	319	Comamonas testosteroni CNB-2,39%
	iron-sulfur cluster-binding protein	EC:1.8.98.1	Scaffold19_gene_22	16799	17491	231	Acidithiobacillus ferrivorans SS3,35%
	4Fe-4S ferredoxin iron-sulfur binding domain-containing protein		Scaffold2_gene_417	405820	406089	90	Sulfobacillus acidophilus DSM 10332,77%
	Rieske (2Fe-2S) iron-sulphur domain protein		Scaffold3_gene_292	276068	276394	109	Sulfobacillus acidophilus TPY,64%
	4Fe-4S ferredoxin iron-sulfur binding domain-containing protein		Scaffold4_gene_231	235800	236075	92	Sulfobacillus acidophilus DSM 10332,60%
	iron-sulfur cluster binding protein		Scaffold4_gene_283	291429	292880	484	Sulfobacillus acidophilus TPY,62%
	(2Fe-2S)-binding domain protein		Scaffold3_gene_300	285405	285896	164	Sulfobacillus acidophilus TPY,56%
	(2Fe-2S)-binding domain protein		Scaffold4_gene_96	93648	94169	174	Thermaerobacter subterraneus DSM 13965,65%
	(2Fe-2S)-binding domain protein		Scaffold13_gene_19	18845	19315	157	Sulfobacillus acidophilus TPY,58%
	ferredoxin		Scaffold1_gene_66	67665	67955	97	Dehalogenimonas lykanthroporepellens,65%
cbb3	cytochrome c, class I		Scaffold5_gene_37	36763	37185	141	Sulfobacillus acidophilus DSM 10332,47%
cyoA	cytochrome o quinol oxidase subunit II		Scaffold4_gene_130	128102	129004	301	Sulfobacillus acidophilus DSM 10332，59%
	protoheme IX farnesyltransferase	EC:2.5.1.-	Scaffold2_gene_385	375074	375307	78	Sulfobacillus acidophilus TPY,45%
	protoheme IX farnesyltransferase	EC:2.5.1.-	Scaffold2_gene_386	375447	376349	301	Sulfobacillus acidophilus TPY,59%
	protoheme IX farnesyltransferase	EC:2.5.1.-	Scaffold5_gene_64	61425	61655	77	Sulfobacillus acidophilus TPY,42%
cox1	cytochrome-c oxidase	EC:1.9.3.-	Scaffold4_gene_131	129043	131010	656	Sulfobacillus acidophilus TPY，61%
	cytochrome aa3 quinol oxidase, subunit III	EC:1.9.3.-	Scaffold4_gene_132	131007	131630	208	Sulfobacillus acidophilus TPY,57%
	cytochrome aa3 quinol oxidase, subunit III	EC:1.9.3.-	Scaffold4_gene_133	131689	132090	134	Sulfobacillus acidophilus TPY,46%
	NADH dehydrogenase	EC:1.6.99.3	Scaffold1_gene_157	164609	165703	365	Sulfobacillus acidophilus TPY,59%
	NADH dehydrogenase I subunit 5	EC:1.6.99.3	Scaffold7_gene_88	94894	95943	350	Sulfobacillus acidophilus DSM 10332,34%
	NADH dehydrogenase (quinone)	EC:1.6.99.5	Scaffold2_gene_302	290033	291499	489	Sulfobacillus acidophilus TPY,40%
	pyrophosphatase PpaX	EC:3.6.1.1	Scaffold9_gene_32	35914	36579	222	Sulfobacillus acidophilus DSM 10332,56%
	NADH ubiquinone oxidoreductase, 20 kDa subunit		Scaffold1_gene_8	6781	7194	138	Desulfosporosinus sp. OT,54%
	NADH ubiquinone oxidoreductase, 30 kDa subunit		Scaffold1_gene_9	7210	8661	484	Sulfobacillus acidophilus TPY,51%
	NADH:flavin oxidoreductase/NADH oxidase		Scaffold14_gene_45	44647	45687	347	Sulfobacillus acidophilus TPY,73%
	respiratory-chain NADH dehydrogenase, subunit 1		Scaffold2_gene_297	284994	285944	317	Sulfobacillus acidophilus DSM 10332,66%
	NADH ubiquinone oxidoreductase, 30 kDa subunit		Scaffold2_gene_300	288090	289469	460	Sulfobacillus acidophilus DSM 10332,45%
	NADH dehydrogenase (quinone)	EC:1.6.99.5	Scaffold2_gene_302	290033	291499	489	Sulfobacillus acidophilus TPY,40%
	respiratory-chain NADH dehydrogenase, subunit 1		Scaffold1_gene_12	10641	11558	306	Sulfobacillus acidophilus DSM 10332,46%
	FAD-dependent pyridine nucleotide-disulphide oxidoreductase		Scaffold18_gene_3	1131	2357	409	Sulfobacillus acidophilus TPY,61%
	FAD-dependent pyridine nucleotide-disulphide oxidoreductase		Scaffold19_gene_24	18339	19385	349	Hydrogenobaculum sp. Y04AAS1,46%
	FAD-dependent pyridine nucleotide-disulphide oxidoreductase		Scaffold2_gene_290	278797	280062	422	Sulfobacillus acidophilus TPY,67%
	FAD-dependent pyridine nucleotide-disulphide oxidoreductase		Scaffold2_gene_323	311287	312549	421	Sulfobacillus acidophilus TPY,83%
	FAD-dependent pyridine nucleotide-disulphide oxidoreductase		Scaffold2_gene_355	341989	342936	316	Sulfobacillus acidophilus TPY,57%
	FAD-dependent pyridine nucleotide-disulphide oxidoreductase		Scaffold2_gene_413	402211	403161	317	Sulfobacillus acidophilus TPY,58%
	NAD(FAD)-dependent dehydrogenase		Scaffold27_gene_10	9657	10796	380	Sulfobacillus acidophilus TPY,72%
	riboflavin kinase / FMN adenylyltransferase	EC:2.7.1.26	Scaffold3_gene_29	28574	29497	308	Sulfobacillus acidophilus DSM 10332,45%
	coenzyme F420-dependent N5,N10-methenyltetrahydromethanopterin reductase	EC:1.5.99.11	Scaffold1_gene_360	378809	378967	53	Sulfobacillus acidophilus DSM 10332,32%
Gene	Product	EC no.	Ngar Locus	start	end	AA Length	Best BLAST hit in GenBank database
Sulfur relay system
	tRNA (5-methylaminomethyl-2-thiouridylate)-methyltransferase	EC:2.1.1.61	Scaffold3_gene_315	299395	300444	350	Sulfobacillus acidophilus TPY,66%
	adenylyltransferase ThiF	EC:2.7.7.-	Scaffold1_gene_372	389538	389885	116	Sulfobacillus acidophilus TPY,50%
	thiamine biosynthesis ThiS		Scaffold2_gene_448	437302	437502	67	Paenibacillus elgii B69,45%
moaD	molybdenum cofactor biosynthesis protein D		Scaffold9_gene_41	43006	43251	82	Sulfobacillus acidophilus TPY,56%
moaE	molybdenum cofactor biosynthesis protein E		Scaffold9_gene_42	43284	43721	146	Sulfobacillus acidophilus TPY,51%
moaC	molybdenum cofactor biosynthesis protein C		Scaffold6_gene_103	100803	101312	170	Kocuria rhizophila DC2201,53%
moaA	molybdenum cofactor biosynthesis protein A		Scaffold2_gene_374	364619	365545	309	Sulfobacillus acidophilus TPY,60%
	cysteine desulfurase	EC:2.8.1.7	Scaffold8_gene_6	4320	5447	376	Sphaerobacter thermophilus DSM 20745,46%
	thiosulfate sulfurtransferase		Scaffold3_gene_133	131668	132492	275	Sulfobacillus acidophilus DSM 10332,44%
	rhodanese-related sulfurtransferase		Scaffold4_gene_188	188124	188468	115	Picrophilus torridus DSM 9790,50%
	rhodanese-related sulfurtransferase		Scaffold1_gene_147	150879	151181	101	Sulfobacillus acidophilus TPY,67%
	rhodanese-related sulfurtransferase		Scaffold1_gene_487	515312	515932	207	Sulfobacillus acidophilus TPY,46%
	putative sulfurtransferase, rhodanese family		Scaffold21_gene_4	2487	2813	109	Sulfobacillus acidophilus TPY,52%
	alkyl hydroperoxide reductase/thiol specific antioxidant/Mal allergen		Scaffold4_gene_164	159918	161111	398	Sulfobacillus acidophilus DSM 10332,33%
ahpC2	peroxiredoxin (alkyl hydroperoxide reductase subunit C)	EC:1.11.1.15	Scaffold1_gene_21	22085	22234	50	Thermoanaerobacter tengcongensis MB4,84%
	peroxiredoxin (alkyl hydroperoxide reductase subunit C)	EC:1.11.1.15	Scaffold1_gene_22	22367	22732	122	Alicyclobacillus acidocaldarius Tc-4-1,62%
	alkyl hydroperoxide reductase/thiol specific antioxidant/Mal allergen		Scaffold1_gene_247	260439	261038	200	Sulfobacillus acidophilus TPY,52%
	alkyl hydroperoxide reductase subunit C	EC:1.11.1.15	Scaffold18_gene_5	3510	4166	219	Sulfobacillus acidophilus DSM 10332,85%
	molybdopterin biosynthesis protein MoeA		Scaffold2_gene_107	88616	89863	416	Sulfobacillus acidophilus DSM 10332,45%
moeB	molybdopterin biosynthesis protein		Scaffold2_gene_450	438290	439033	248	Sulfobacillus acidophilus TPY,54%
	molybdenum cofactor synthesis domain-containing protein		Scaffold6_gene_104	101284	101763	160	Sulfobacillus acidophilus TPY,53%
Gene	Product	EC no.	Ngar Locus	start	end	AA Length	Best BLAST hit in GenBank database
Sulfur metabolism
	serine O-acetyltransferase	EC:2.3.1.30	Scaffold2_gene_309	297225	298133	303	Sulfobacillus acidophilus TPY,58%
metX	homoserine O-acetyltransferase	EC:2.3.1.31	Scaffold1_gene_467	490896	492020	375	Sulfobacillus acidophilus TPY,54%
	adenylylsulfate kinase	EC:2.7.1.25	Scaffold22_gene_7	5652	6218	189	Desulfurobacterium thermolithotrophum,53%
sat	sulfate adenylyltransferase	EC:2.7.7.4	Scaffold22_gene_9	7168	8325	386	Alicyclobacillus acidocaldarius LAA1,55%
cysK	cysteine synthase A	EC:2.5.1.47	Scaffold3_gene_354	340118	341047	310	Carboxydothermus hydrogenoformans Z-2901,53%
	cystathionine beta-lyase	EC:4.4.1.8	Scaffold4_gene_173	173900	175036	379	Anoxybacillus flavithermus WK1,51%
	cystathionine beta-lyase	EC:4.4.1.8	Scaffold1_gene_188	201704	202828	375	Sulfobacillus acidophilus TPY,71%
metB	cystathionine gamma-synthase	EC:2.5.1.48	Scaffold1_gene_187	200465	201619	385	Sulfobacillus acidophilus TPY,59%
ttH	tetrathionate hydrolase		Scaffold1_gene_101	103398	104933	512	Acidithiobacillus caldus SM-1,57%
tst	thiosulfate sulfurtransferase	EC 2.8.1.1	Scaffold3_gene_133	131668	132492	275	Sulfobacillus acidophilus DSM 10332，44%
sor	sulfur oxygenase reductase	EC:1.13.11.55	Scaffold5_gene_171	175545	176465	307	Sulfobacillus acidophilus TPY 72%
	ferredoxin-nitrite reductase/sulfite reductase	EC:1.7.7.1/1.8.7.1	Scaffold20_gene_12	10009	11553	515	uncultured bacterium,41%
cysQ	3'(2'),5'-bisphosphate nucleotidase	EC:3.1.3.7	Scaffold3_gene_171	167251	168060	270	Marinobacter algicola DG893,40%
	oxidoreductase molybdopterin binding		Scaffold5_gene_14	9872	10960	363	Sulfobacillus acidophilus TPY，42%
doxD	thiosulfate/quinone oxidoreductasesubunit DoxD		Scaffold5_gene_238	246811	247377	189	Sulfobacillus acidophilus TPY，72%
doxA	thiosulfate/quinone oxidoreductase subunit DoxA		Scaffold5_gene_239	247452	247985	178	Sulfobacillus acidophilus TPY，59%
hdrB	heterodisulfide reductase subunit B-2	EC:1.8.98.1	Scaffold19_gene_21	15845	16765	307	Acidianus hospitalis W1，40%
hdrC	heterodisulfide reductase subunit C-2	EC:1.8.98.1	Scaffold19_gene_22	16799	17491	231	Acidithiobacillus ferrivorans SS3，35%
	hypothetical protein		Scaffold19_gene_23	17521	18342	274	Hydrogenivirga sp. 128-5-R1-1，30%
hdrA	heterodisulfide reductase subunit A	EC:1.8.98.1	Scaffold19_gene_24	18339	19385	349	Hydrogenobaculum sp. Y04AAS1， 46%
hdrB	heterodisulfide reductase subunit B	EC:1.8.98.1	Scaffold19_gene_25	19398	20633	412	Rhodobacter sp. SW2，60%
hdrC	heterodisulfide reductase subunit C	EC:1.8.98.1	Scaffold19_gene_26	20762	21472	237	Hydrogenobaculum sp. Y04AAS1，58%
hdrA	heterodisulfide reductase subunit A	EC:1.8.98.1	Scaffold3_gene_160	155509	156570	354	Sulfobacillus acidophilus DSM 10332，75%
hdrB	heterodisulfide reductase subunit B	EC:1.8.98.1	Scaffold3_gene_161	156614	157813	400	Sulfobacillus acidophilus DSM 10332，80%
hdrC	heterodisulfide reductase subunit C	EC:1.8.98.1	Scaffold3_gene_162	157858	158544	229	Sulfobacillus acidophilus DSM 10332，86%
sqr	sulfide-quinone reductase		Scaffold2_gene_290	278797	280062	422	Sulfobacillus acidophilus TPY 65%
Gene	Product	EC no.	Ngar Locus	start	end	AA Length	Best BLAST hit in GenBank database
iron oxidation
ctaG	cytochrome aa3 biosynthesis protein		Scaffold2_gene_420	409300	410148	283	Sulfobacillus acidophilus TPY,40%
	cytochrome c, class I		Scaffold5_gene_37	36763	37185	141	Sulfobacillus acidophilus DSM 10332,47%
coxA	cytochrome c oxidase, aa3-type, subunit I	EC:1.9.3.1	Scaffold5_gene_62	58867	60810	648	Sulfobacillus acidophilus DSM 10332,63%
coxA	cytochrome c oxidase, aa3-type, subunit I	EC:1.9.3.1	Scaffold7_gene_72	73079	74992	638	Sulfobacillus acidophilus DSM 10332,59%
coxA	cytochrome c oxidase, aa3-type, subunit I	EC:1.9.3.1	Scaffold2_gene_29	28495	30366	624	Sulfobacillus acidophilus TPY,65%
coxA	cytochrome c oxidase, aa3-type, subunit I	EC:1.9.3.1	Scaffold2_gene_383	372516	374423	636	Sulfobacillus acidophilus TPY,65%
coxB	cytochrome c oxidase, aa3-type, subunit II	EC:1.9.3.1	Scaffold5_gene_61	57995	58813	273	Sulfobacillus acidophilus TPY,54%
coxB	cytochrome c oxidase, aa3-type, subunit II	EC:1.9.3.1	Scaffold7_gene_71	72148	72969	274	Sulfobacillus acidophilus TPY,52%
coxB	cytochrome c oxidase, aa3-type, subunit II	EC:1.9.3.1	Scaffold2_gene_28	27638	28450	271	Sulfobacillus acidophilus TPY,62%
coxB	cytochrome c oxidase, aa3-type, subunit II	EC:1.9.3.1	Scaffold2_gene_382	371644	372462	273	Sulfobacillus acidophilus TPY,56%
coxC	cytochrome c oxidase, aa3-type, subunit III	EC:1.9.3.1	Scaffold2_gene_384	374454	375026	191	Sulfobacillus acidophilus TPY,40%
coxC	cytochrome c oxidase, aa3-type, subunit III	EC:1.9.3.1	Scaffold5_gene_63	60823	61401	193	Sulfobacillus acidophilus TPY,30%
coxC	cytochrome c oxidase, aa3-type, subunit III	EC:1.9.3.1	Scaffold7_gene_73	74985	75554	190	Sulfobacillus acidophilus TPY,38%
coxC	cytochrome c oxidase, aa3-type, subunit III	EC:1.9.3.1	Scaffold2_gene_30	30382	30927	182	Sulfobacillus acidophilus TPY,52%
	hypothetical sulfocyanin		Scaffold5_gene_58	56324	56845	174	Alicyclobacillus acidocaldarius，31%
Gene	Product	EC no.	Ngar Locus	start	end	AA Length	Best BLAST hit in GenBank database
Bacterial chemotaxis and flagellum
flgK	flagellar hook-associated protein FlgK		Scaffold4_gene_314	323181	324587	469	Sulfobacillus acidophilus TPY,47%
flgL	flagellar hook-associated protein 3 FlgL		Scaffold4_gene_315	324638	325537	300	Sulfobacillus acidophilus TPY,48%
fliW	flagellar assembly factor FliW		Scaffold4_gene_316	325572	326033	154	Sulfobacillus acidophilus TPY,56%
fliN/fliY	flagellar motor switch protein FliN/FliY		Scaffold4_gene_318	326231	326632	134	Sulfobacillus acidophilus TPY,56%
fliM	flagellar motor switch protein FliM		Scaffold4_gene_319	326675	327580	302	Sulfobacillus acidophilus TPY,45%
fliL	flagellar basal body-associated protein FliL		Scaffold4_gene_320	327669	328145	159	Sulfobacillus acidophilus TPY,51%
flgG	flagellar basal body rod protein FlgG		Scaffold4_gene_322	328783	329559	259	Sulfobacillus acidophilus TPY,39%
flgF	flagellar basal-body rod protein FlgF		Scaffold4_gene_323	329658	330383	242	Sulfobacillus acidophilus TPY,50%
flhF	flagellar biosynthetic protein FlhF		Scaffold4_gene_325	331393	332499	369	Sulfobacillus acidophilus TPY,43%
flhA	flagellar biosynthesis protein FlhA		Scaffold4_gene_326	332496	334532	679	Sulfobacillus acidophilus TPY,63%
flhB	flagellar biosynthetic protein FlhB		Scaffold4_gene_327	334536	335633	366	Sulfobacillus acidophilus TPY,50%
fliR	flagellar biosynthetic protein FliR		Scaffold4_gene_328	335630	336400	257	Sulfobacillus acidophilus TPY,56%
fliQ	flagellar biosynthetic protein FliQ		Scaffold4_gene_329	336458	336730	91	Sulfobacillus acidophilus TPY,54%
fliP	flagellar biosynthetic protein FliP		Scaffold4_gene_330	336742	337506	255	Sulfobacillus acidophilus TPY,61%
fliO/fliZ	flagellar protein FliO/FliZ		Scaffold4_gene_331	337503	337862	120	Sulfobacillus acidophilus TPY,56%
flgE	flagellar hook protein FlgE		Scaffold4_gene_338	342826	344088	421	Sulfobacillus acidophilus DSM 10332,49%
	flagellar operon protein		Scaffold4_gene_339	344164	344646	161	Sulfobacillus acidophilus TPY,40%
flgD	flagellar basal-body rod modification protein FlgD		Scaffold4_gene_340	344646	345071	142	Sulfobacillus acidophilus TPY,67%
	flagellum-specific ATP synthase， FliI/YscN family	EC:3.6.3.14	Scaffold4_gene_344	347573	348928	452	Sulfobacillus acidophilus TPY,50%
fliH	flagellar assembly protein FliH		Scaffold4_gene_345	348915	349616	234	Sulfobacillus acidophilus TPY,29%
fliG	flagellar motor switch protein FliG		Scaffold4_gene_346	349600	350598	333	Sulfobacillus acidophilus TPY,68%
fliF	flagellar M-ring protein FliF		Scaffold4_gene_347	350600	352162	521	Sulfobacillus acidophilus TPY,52%
fliE	flagellar hook-basal body protein FliE		Scaffold4_gene_348	352180	352482	101	Sulfobacillus acidophilus TPY,47%
flgC	flagellar basal-body rod protein FlgC		Scaffold4_gene_349	352490	352903	138	Sulfobacillus acidophilus TPY,54%
flgB	flagellar basal-body rod protein FlgB		Scaffold4_gene_350	352907	353269	121	Sulfobacillus acidophilus DSM 10332,52%
motB	flagellar motor protein MotB		Scaffold4_gene_351	353375	354124	250	Sulfobacillus acidophilus TPY,65%
motA	chemotaxis protein MotA		Scaffold4_gene_352	354121	354954	278	Sulfobacillus acidophilus TPY,75%
fliN/fliY	flagellar motor switch protein FliN/FliY		Scaffold4_gene_355	356856	357317	154	Sulfobacillus acidophilus TPY,31%
	flagellin domain protein		Scaffold5_gene_184	189168	190328	387	Sulfobacillus acidophilus TPY,46%
	flagellar hook-associated 2 domain protein		Scaffold5_gene_185	190626	192059	478	Sulfobacillus acidophilus TPY,33%
fliS	flagellar protein FliS		Scaffold5_gene_186	192077	192481	135	Sulfobacillus acidophilus TPY,28%
mcp	methyltransferase, CheR-type	EC:2.1.1.80	Scaffold4_gene_44	39778	40551	258	Sulfobacillus acidophilus TPY,38%
cheB	chemotaxis protein-glutamate methylesterase		Scaffold4_gene_45	40538	41560	341	Sulfobacillus acidophilus TPY,46%
cheY	two-component system, chemotaxis family, response regulator CheY		Scaffold4_gene_46	41610	41963	118	Acetonema longum DSM 6540,64%
cheC	inhibitor of MCP methylation		Scaffold4_gene_47	41969	42529	187	Sulfobacillus acidophilus TPY,47%
cheA2	chemotaxis protein histidine kinase-like kinase		Scaffold4_gene_49	43558	46287	910	Sulfobacillus acidophilus TPY,40%
cheW	CheW protein		Scaffold4_gene_50	46284	46721	146	Syntrophothermus lipocalidus DSM 12680,29%
	methyl-accepting chemotaxis protein		Scaffold4_gene_51	46737	48728	664	Sulfobacillus acidophilus TPY,44%
Gene	Product	EC no.	Ngar Locus	start	end	AA Length	Best BLAST hit in GenBank database
Pili
	Flp/Fap pilin component		Scaffold1_gene_477	504251	504445	65	Sulfobacillus acidophilus TPY,80%
	type II secretion system protein		Scaffold1_gene_497	527276	527983	236	Sulfobacillus acidophilus TPY,32%
cpaF	pilus assembly protein CpaF		Scaffold1_gene_498	527976	529193	406	Sulfobacillus acidophilus TPY,46%
cpaE	pilus assembly protein CpaE		Scaffold4_gene_18	16376	17557	394	Sulfobacillus acidophilus DSM 10332,67%
	protein of unknown function DUF192		Scaffold4_gene_19	18267	18662	132	Sphaerobacter thermophilus DSM 20745,39%
	membrane bound type IV pili protein		Scaffold4_gene_20	18668	19600	311	Sulfobacillus acidophilus TPY,49%
tadB	pilus assembly protein TadB		Scaffold4_gene_21	19629	20546	306	Sulfobacillus acidophilus DSM 10332,52%
	type IV pilus assembly ATPase		Scaffold4_gene_22	20550	21899	450	Sulfobacillus acidophilus DSM 10332,75%
cpaE	pilus assembly protein CpaE		Scaffold4_gene_23	21929	23068	380	Sulfobacillus acidophilus DSM 10332,34%
cpaB	Flp pilus assembly protein CpaB		Scaffold4_gene_24	23091	23831	247	Sulfobacillus acidophilus DSM 10332,58%
pilZ	type IV pilus assembly PilZ		Scaffold5_gene_86	79306	79911	202	Sulfobacillus acidophilus TPY,26%
pilF	type IV pilus assembly protein PilF		Scaffold1_gene_127	130934	131593	220	Haemophilus parasuis SH0165,32%
pilE	general secretion pathway protein E		Scaffold10_gene_78	85895	88111	739	Sulfobacillus acidophilus TPY,44%
Gene	Product	EC no.	Ngar Locus	start	end	AA Length	Best BLAST hit in GenBank database
Histidine kinases
	GAF sensor signal transduction histidine kinase		Scaffold1_gene_413	433039	433950	304	Sulfobacillus acidophilus TPY,47%
	GAF sensor signal transduction histidine kinase		Scaffold1_gene_491	520722	522089	456	Sulfobacillus acidophilus DSM 10332,48%
	integral membrane sensor signal transduction histidine kinase	EC:2.7.13.3	Scaffold10_gene_83	94429	94907	159.667	uncultured Acidobacteria bacterium,37%
	signal transduction histidine kinase		Scaffold11_gene_52	63727	65109	461	Selenomonas sp. oral taxon 149 str. 67H29BP,33%
	integral membrane sensor signal transduction histidine kinase	EC:2.7.13.3	Scaffold13_gene_45	44830	45987	386	Paenibacillus sp. HGF5,33%
	putative signal transduction histidine kinase		Scaffold16_gene_22	20268	21395	376	Cellulomonas flavigena DSM 20109,34%
	integral membrane sensor signal transduction histidine kinase		Scaffold17_gene_2	1228	2868	547	Bacillus coagulans 36D1,54%
vicK	signal transduction histidine kinase	EC:2.7.13.3	Scaffold2_gene_142	124715	126097	461	Sulfobacillus acidophilus TPY,66%
	signal transduction histidine kinase regulating citrate/malate metabolism		Scaffold2_gene_198	176521	177120	200	Sulfobacillus acidophilus TPY,38%
	PAS/PAC sensor signal transduction histidine kinase		Scaffold2_gene_216	198568	199818	417	Sulfobacillus acidophilus TPY,37%
	integral membrane sensor signal transduction histidine kinase		Scaffold27_gene_7	6704	8155	484	Sulfobacillus acidophilus TPY,51%
	signal transduction histidine kinase, putative		Scaffold28_gene_12	12883	13767	295	Heliobacterium modesticaldum Ice1,41%
	two-component sensor histidine kinase		Scaffold3_gene_369	353288	354682	465	Paenibacillus larvae subsp. Larvae BRL-230010,32%
	osmosensitive K+ channel signal transduction histidine kinase		Scaffold3_gene_53	55782	57407	542	Sulfobacillus acidophilus TPY,38%
	integral membrane sensor signal transduction histidine kinase		Scaffold33_gene_3	2498	4150	551	Sulfobacillus acidophilus DSM 10332,70%
	signal transduction histidine kinase		Scaffold5_gene_31	29731	30588	286	Anoxybacillus flavithermus WK1,35%
	signal-transduction protein		Scaffold1_gene_357	376639	377073	145	Sulfobacillus acidophilus TPY,76%
	histidine kinase		Scaffold14_gene_13	12425	13753	443	Thermosinus carboxydivorans Nor1,34%
	histidine kinase		Scaffold2_gene_326	315745	317157	471	Sulfobacillus acidophilus TPY,51%
	PAS/PAC sensor hybrid histidine kinase		Scaffold4_gene_274	279649	280317	223	Ruegeria sp. TW15,34%
	cache sensor hybrid histidine kinase		Scaffold4_gene_275	280397	282196	600	Cyanothece sp. PCC 7425,52%
	two-component sensor histidine kinase		Scaffold9_gene_44	44473	45804	444	Sulfobacillus acidophilus TPY,55%
Gene	Product	EC no.	Ngar Locus	start	end	AA Length	Best BLAST hit in GenBank database
Response regulators
	LuxR response regulator receiver		Scaffold1_gene_492	522139	522807	223	Sulfobacillus acidophilus DSM 10332,60%
	response regulator ArlR homolog		Scaffold11_gene_51	63046	63720	225	Macrococcus caseolyticus JCSC5402,44%
	two-component response regulator		Scaffold13_gene_46	45944	46552	203	Deinococcus gobiensis I-0,48%
	two-component system response regulator		Scaffold14_gene_14	13750	14430	227	Streptomyces avermitilis MA-4680,44%
	putative two-component system response regulator		Scaffold16_gene_23	21368	22075	236	marine actinobacterium PHSC20C1,38%
	two-component response regulator		Scaffold2_gene_141	124023	124718	232	Sulfobacillus acidophilus TPY,69%
	two-component response regulator		Scaffold2_gene_327	317162	317833	224	Sulfobacillus acidophilus TPY,72%
	response regulator		Scaffold27_gene_6	5982	6704	241	Sulfobacillus acidophilus DSM 10332,68%
	response regulator		Scaffold28_gene_5	4063	4701	213	Streptomyces coelicoflavus ZG0656,29%
	two-component response regulator CusR		Scaffold28_gene_11	12218	12886	223	Sulfobacillus acidophilus TPY,41%
	two-component system response regulator		Scaffold3_gene_52	55076	55798	241	Sulfobacillus acidophilus DSM 10332,51%
	two-component response regulator		Scaffold3_gene_370	354675	355346	224	Bacillus mycoides Rock3-17,49%
	response regulator receiver protein		Scaffold4_gene_272	277947	278321	125	Oscillochloris trichoides DG6,66%
	response regulator receiver protein		Scaffold4_gene_276	282284	282799	172	Paenibacillus curdlanolyticus YK9,53%
	response regulator receiver protein		Scaffold5_gene_33	32235	32624	130	Bacillus smithii 7_3_47FAA,39%
	two-component response regulator		Scaffold9_gene_43	43714	44445	244	Sulfobacillus acidophilus DSM 10332,61%
Gene	Product	EC no.	Ngar Locus	start	end	AA Length	Best BLAST hit in GenBank database
CRISPR locus
	CRISPR loci1 in Scaffold12 from 19220-21871=2651;spacers:39;DR(30bp): GTTTGTAGCCTACCTATGAGGAATTGAAAC
cmr6	CRISPR-associated RAMP protein, Cmr6 family		Scaffold12_gene_18	23103	24122	340	Desmospora sp. 8437,38%
cmr5	CRISPR-associated protein, Cmr5 family		Scaffold12_gene_19	24122	24526	135	Desulfotomaculum acetoxidans DSM 771,53%
cmr4	CRISPR-associated RAMP protein, Cmr4 family		Scaffold12_gene_20	24523	25356	278	Carboxydibrachium pacificum DSM 12653,48%
	hypothetical protein		Scaffold12_gene_21	25360	26436	359	Carboxydibrachium pacificum DSM 12653,40%
cmr2	CRISPR-associated protein, Cmr2 family		Scaffold12_gene_22	26429	28219	597	Carboxydibrachium pacificum DSM 12653,40%
cmr1	CRISPR-associated RAMP protein, Cmr1 family		Scaffold12_gene_23	28216	29373	386	Carboxydibrachium pacificum DSM 12653,31%
	CRISPR-associated protein, TIGR02710 family		Scaffold12_gene_24	29468	30706	413	Thiorhodovibrio sp. 970,37%
cas6	CRISPR-associated protein Cas6		Scaffold12_gene_25	30800	31558	253	Sulfobacillus acidophilus DSM 10332,49%
	hypothetical protein		Scaffold12_gene_26	31585	33576	664	Sulfobacillus acidophilus TPY,40%
	CRISPR-associated protein, CT1132 family		Scaffold12_gene_27	33749	34690	314	Sulfobacillus acidophilus DSM 10332,63%
cas5	CRISPR-associated protein Cas5		Scaffold12_gene_28	34723	35427	235	Sulfobacillus acidophilus TPY,51%
cas3	CRISPR-associated helicase Cas3		Scaffold12_gene_29	35452	37827	792	Sulfobacillus acidophilus TPY,44%
cas4	CRISPR-associated protein Cas4		Scaffold12_gene_30	37824	38351	176	Sulfobacillus acidophilus TPY,58%
cas2	CRISPR-associated Cas2 family protein		Scaffold12_gene_32	39382	39645	88	Sulfobacillus acidophilus TPY,68%
	CRISPR loci2 in Scaffold12 from 39823-42778=2955;spacers:44;DR(30bp): GTTTGTAGCCTACCTATGAGGAATTGAAAC
	CRISPR loci3 in Scaffold18 from 27745-28109=364; spacers: 5;DR(30bp): GTTCGTAGCCTACCTATGAGGAATTGAAAC
