# Supplementary material for: Comparative Genome Analysis Reveals Metabolic Versatility and Environmental Adaptations of Sulfobacillus thermosulfidooxidans Strain ST
Source: PLoS One. 2014 Jun 18;9(6):e99417. doi: 10.1371/journal.pone.0099417 (PMC4062416; doi:10.1371/journal.pone.0099417)
Supplement: File S1 — Figures S1, S2, and S3 and Tables S1, S2, S3, S4 and S5. Figure S1. A. Phylogeny of Clostridiales family XVII incertae sedis including S. thermosulfidooxidans. Phylogenetic tree based on the 16S rRNA gene was constructed with the neighbor-joining method. The scale bar represents the number of nucleotide substitutions per site. B. Electron micrograph of S. thermosulfidooxidans shows its morphology. Figure S2. Venn diagrams showing the numbers of COGs shared between the predicted proteomes of S. thermosulfidooxidans , S. acidophilus , and T. marianensis . Proteins that were not grouped into COGs are represented as specific proteins for each organism. Numbers in brackets behind species names indicate total number of predicted proteins. Figure S3. Phylogenetic tree of arsenate reductase. The phylogenetic tree was constructed based on a manually corrected alignment of 159 amino acid positions with the neighbor-joining method. The numbers associated with the branches refer to bootstrap values (confidence limits) resulting from 1,000 replicate resamplings. The scale represents the number of amino acid substitutions per site. The two sequences in S. thermosulfidooxidans are shown in bold. Table S1. Primers used for semi-quantitative RT-PCR. Table S2. Selecting genes encoding informational processing proteins. Table S3. Genes encoding transposase and other enzymes related with gene transposition. Table S4. Genes encoding proteins of diverse metabolic pathways. Table S5. Genes encoding transporter proteins. (ZIP) [file pone.0099417.s001.zip › Table S5.xls]

## Sheet: Table S5
Gene name	Product	Ngar Locus new	start	end	AA Length	Best BLAST hit in GenBank database	Explanation
1.A.1. Voltage-gated Ion Channel (VIC) Superfamily
	calcium channel	Scaffold4_gene_15	13180	14061	294	Sulfobacillus acidophilus TPY,45%	Members of the VIC Superfamily can be voltage insensitive. Most of these proteins are K+, Na+ or Ca2+ channels.
	putative potassium channel protein	Scaffold1_gene_103	106253	107212	320	Chlorobium tepidum TLS,26%	Members of the VIC Superfamily can be voltage insensitive. Most of these proteins are K+, Na+ or Ca2+ channels.
	voltage-gated Ca2+ channel	Scaffold41_gene_3	1435	1623	63	Chlamydomonas reinhardtii,46%	Members of the VIC Superfamily can be voltage insensitive. Most of these proteins are K+, Na+ or Ca2+ channels.
	zinc/manganese transport system substrate-binding protein	Scaffold2_gene_430	419476	419727	84	Bacillus sp. 2_A_57_CT2,40%
1.A.2. Inward Rectifier K+ Channel (IRK-C) Family
	Inward Rectifier K+ Channel	Scaffold11_gene_10	10041	10832	264	Paenibacillus elgii B69,63%
1.A.11. The Ammonia Transporter Channel (Amt) Family
amt	ammonium transporter	Scaffold2_gene_443	431477	432847	457	Sulfobacillus acidophilus TPY,73%	Channels in the Amt family transport NH3, NH4+,CO2, methylammonium
1.A.23. The Small Conductance Mechanosensitive Ion Channel (MscS) Family
mscS2	small conductance mechanosensitive ion channel	Scaffold10_gene_42	48211	49014	268	Sulfobacillus acidophilus TPY,44%	The MscS channel of E. coli favor the efflux of ions in reponse to hypo-osmotic shock.
1.A.29. The Urea/Amide Channel (UAC) Family
	chromate transporter	Scaffold30_gene_4	3416	3871	152	Sulfobacillus acidophilus DSM 10332,31%
1.A.30. The H+ or Na+ translocating Bacterial Flagellar Motor/ExbBD Outer Membrane Transport Energizer (Mot/Exb) Superfamily
	MotA/TolQ/ExbB proton channel	Scaffold4_gene_352	354121	354954	278	Sulfobacillus acidophilus TPY,75%
1.A.35. The CorA Metal Ion Transporter (MIT) Family
	magnesium and cobalt transport protein	Scaffold3_gene_79	82492	83406	305	Sulfobacillus acidophilus DSM 10332,35%	Characterized transporters of the MIT family favor the uptake and efflux of divalent cations (e.g. Mg2+, Co2+, Ni2+, Zn2+, Cd2+).
	magnesium and cobalt transport protein	Scaffold1_gene_298	315418	316359	314	Sulfobacillus acidophilus TPY,51%
1.A.8. The Major Intrinsic Protein (MIP) Family
	major intrinsic protein	Scaffold4_gene_83	77696	78439	248	Spirosoma linguale DSM 74,40%
1.B.33. The Outer Membrane Protein Insertion Porin (Bam Complex) (OmpIP) Family
	cell division transport system protein	Scaffold6_gene_7	4440	5126	229	Sulfobacillus acidophilus TPY,74%
2.A.1. Major Facilitator Superfamily (MFS)
	major facilitator superfamily transporter	Scaffold4_gene_246	250681	252027	449	Amycolicicoccus subflavus DQS3-9A1,38%	Similarity searches suggest this protein belong to the Sugar Porter (SP) Family (2.A.1.1). This family is involed in the transport of hexose, pentose, glucosamine, gluconate and inositols.
	major facilitator transporter	Scaffold11_gene_59	70164	71459	432	Alicyclobacillus acidocaldarius LAA1,55%
	sugar transport permease	Scaffold8_gene_87	91938	92642	235	Sulfobacillus acidophilus TPY,56%
	putative oxalate/formate antiporter	Scaffold33_gene_2	518	1795	426	Afipia sp. 1NLS2,47%
	major facilitator superfamily transporter	Scaffold11_gene_40	51019	52230	404	Sulfobacillus acidophilus TPY,28%
	putative MFS-family membrane transport protein	Scaffold4_gene_198	199531	200826	432	Thermosinus carboxydivorans Nor1,43%
	sugar transport permease	Scaffold8_gene_88	92599	93171	191	Sulfobacillus acidophilus TPY,65%
	major facilitator family transporter	Scaffold5_gene_124	118041	119264	408	Sulfobacillus acidophilus TPY,40%
	major facilitator superfamily transporter	Scaffold2_gene_154	137292	138608	439	Sulfobacillus acidophilus TPY,62%
	major facilitator transporter	Scaffold4_gene_158	153352	154581	410	Sulfobacillus acidophilus DSM 10332,45%
	major facilitator superfamily transporter	Scaffold16_gene_29	26501	27667	389	Sulfobacillus acidophilus TPY,48%
	major facilitator superfamily transporter	Scaffold4_gene_359	359843	361021	393	Sulfobacillus acidophilus DSM 10332,55%
	major facilitator family transporter	Scaffold1_gene_37	36247	37452	402	Bacillus megaterium WSH-002,45%
	major facilitator superfamily permease	Scaffold1_gene_408	428066	429304	413	Bacillus sp. NRRL B-14911,31%	MFS permeases are involved in the transport of a wide range of organic and inorganic substrates. They can be uniport, solute:cation symporter and/or solute:H+ or solute:solute antiporters
	major facilitator superfamily permease	Scaffold21_gene_35	30409	31623	405	Sulfobacillus acidophilus TPY,57%
	major facilitator superfamily transporter	Scaffold1_gene_31	31004	32254	417	Chloroflexus aggregans DSM 9485,39%
	major facilitator superfamily transporter	Scaffold3_gene_35	35403	36587	395	Sulfobacillus acidophilus TPY,45%
	major facilitator superfamily sugar:cation symporter	Scaffold20_gene_6	5254	6489	412	Vibrio splendidus ATCC 33789,21%
	putative monovalent cation/H+ antiporter subunit A	Scaffold24_gene_20	17467	17691	75	Jannaschia sp. CCS1,36%
	major facilitator superfamily transporter	Scaffold10_gene_16	14975	16198	408	Desmospora sp. 8437,23%
	major facilitator superfamily transporter	Scaffold12_gene_41	53726	54961	412	Sulfobacillus acidophilus TPY,40%
	major facilitator superfamily transporter	Scaffold25_gene_19	15904	16209	102	Actinoplanes missouriensis 431,36%
	major facilitator superfamily transporter	Scaffold3_gene_4	6176	7123	316	Sulfobacillus acidophilus TPY,25%
	major facilitator superfamily transporter	Scaffold9_gene_100	105215	106366	384	Sulfobacillus acidophilus TPY,52%
	major facilitator transporter	Scaffold15_gene_17	22197	23384	396	Ktedonobacter racemifer DSM 44963,20%
	major facilitator transporter	Scaffold24_gene_16	14430	14930	167	Verrucosispora maris AB-18-032,35%
	major facilitator superfamily protein	Scaffold34_gene_1	982	2193	404	Deinococcus proteolyticus MRP,27%
	major facilitator transporter	Scaffold14_gene_53	51665	52417	251	Holophaga foetida DSM 6591,25%
	major facilitator superfamily permease	Scaffold25_gene_8	7266	8501	412	Bacillus coagulans 36D1,35%	MFS permeases are involved in the transport of a wide range of organic and inorganic substrates. They can be uniport, solute:cation symporter and/or solute:H+ or solute:solute antiporters
	major facilitator superfamily transporter	Scaffold2_gene_38	35577	35981	135	Sulfobacillus acidophilus TPY,60%
	major facilitator transporter	Scaffold8_gene_8	6723	7970	416	Herpetosiphon aurantiacus DSM 785,25%
	major facilitator superfamily transporter	Scaffold14_gene_54	52418	52689	90.6667	Streptomyces sp. AA4,35%
	major facilitator transporter	Scaffold17_gene_22	35862	37082	407	Bacillus weihenstephanensis KBAB4,31%
	major facilitator family transporter	Scaffold9_gene_59	58701	60047	449	Bacillus amyloliquefaciens subsp. plantarum CAU B946,33%	Similarity searches suggest this protein belong to the Drug:H+ Antiporter-2 (14 Spanner) (DHA2) Family (2.A.1.3). This family is involved in the efflux of antibiotics but also in the efflux of siderophores and signalling compounds and in the uptake of basic amino acids and nucleobases for example.
	major facilitator superfamily protein	Scaffold2_gene_387	376485	377813	443	Sulfobacillus acidophilus DSM 10332,55%
	peptide/nickel transport system ATP-binding protein	Scaffold11_gene_29	40831	41061	77	Sulfobacillus acidophilus TPY,50%
	EmrB/QacA family drug resistance transporter	Scaffold2_gene_393	382425	383894	490	Sulfobacillus acidophilus DSM 10332,57%
	drug resistance transporter, EmrB/QacA subfamily	Scaffold1_gene_317	333267	334751	495	Sulfobacillus acidophilus DSM 10332,59%
	drug resistance transporter, EmrB/QacA subfamily	Scaffold9_gene_99	103521	105011	497	Sulfobacillus acidophilus DSM 10332,62%
	major facilitator transporter	Scaffold1_gene_117	120637	121146	170	Burkholderia sp. 383,26%
	EmrB/QacA family drug resistance transporter	Scaffold1_gene_114	117514	119109	532	Sulfobacillus acidophilus TPY,56%
	EmrB/QacA family drug resistance transporter	Scaffold2_gene_92	73654	75213	520	Sulfobacillus acidophilus TPY,57%
	major facilitator superfamily transporter	Scaffold4_gene_206	208139	209410	424	Sulfobacillus acidophilus DSM 10332,58%
	major facilitator superfamily transporter	Scaffold8_gene_77	81611	82867	419	Holdemania filiformis DSM 12042,23%
	drug resistance transporter, EmrB/QacA subfamily	Scaffold2_gene_365	353475	354932	486	Sulfobacillus acidophilus TPY,58%
	drug resistance transporter, EmrB/QacA subfamily	Scaffold4_gene_154	149860	151347	496	Sulfobacillus acidophilus DSM 10332,48%
	major facilitator superfamily MFS_1	Scaffold7_gene_98	103518	104708	397	Paenibacillus sp. HGF5,23%
	major facilitator transporter	Scaffold1_gene_238	250981	252348	456	Sulfobacillus acidophilus TPY,70%
	major facilitator family transporter	Scaffold4_gene_63	57600	58820	407	Sulfobacillus acidophilus TPY,47%
	major facilitator transporter	Scaffold8_gene_83	87965	89134	390	Sulfobacillus acidophilus TPY,55%
	major facilitator family transporter	Scaffold8_gene_31	27300	28475	392	Sulfobacillus acidophilus TPY,42%
	major facilitator superfamily transporter	Scaffold15_gene_28	36890	38128	413	Sulfobacillus acidophilus TPY,24%
	major facilitator superfamily transporter	Scaffold24_gene_18	16586	16870	95	Alicyclobacillus acidocaldarius subsp. acidocaldarius Tc-4-1,48%
	major facilitator transporter	Scaffold3_gene_1	1112	2329	406	Yersinia pestis KIM10+,22%
	major facilitator superfamily transporter	Scaffold4_gene_374	374009	375244	412	Methanocella paludicola SANAE,33%
	major facilitator transporter	Scaffold24_gene_13	12607	12927	107	Streptomyces sp. e14,33%
	major facilitator transporter	Scaffold1_gene_34	33578	34831	418	Sulfobacillus acidophilus TPY,56%
	major facilitator superfamily transporter	Scaffold1_gene_100	101855	103111	419	Sulfobacillus acidophilus TPY,50%
	proline/betaine transporter	Scaffold10_gene_80	91724	91951	76	Brevibacterium linens BL2,38%
	major facilitator superfamily transporter	Scaffold4_gene_100	97350	97553	68	Sulfobacillus acidophilus TPY,46%
	major facilitator superfamily transporter	Scaffold14_gene_48	47157	48536	460	Sulfobacillus acidophilus DSM 10332,74%
2.A.2. The Glycoside-Pentoside-Hexuronide (GPH):Cation Symporter Family
	Sugar transporter	Scaffold9_gene_76	74981	76261	427	Sulfobacillus acidophilus DSM 10332,50%
	Sugar transporter	Scaffold8_gene_27	23577	24827	417	Meiothermus silvanus DSM 9946,31%
2.A.14. The Lactate Permease (LctP) Family
	lactate transporter	Scaffold5_gene_25	21905	23512	536	Sulfobacillus acidophilus TPY,80%
2.A.16. The Telurite-resistance/Dicarboxylate Transporter (TDT) Family
	C4-dicarboxylate transporter/malic acid transport protein	Scaffold18_gene_4	2360	3451	364	Desulfitobacterium metallireducens DSM 15288,25%
	C5-dicarboxylate transporter/malic acid transport protein	Scaffold2_gene_306	294123	295223	367	Sulfobacillus acidophilus DSM 10332,52%
2.A.19. The Ca2+:Cation Antiporter (CaCA) Family
	sodium/calcium exchanger	Scaffold1_gene_311	328538	329539	334	Sulfobacillus acidophilus TPY,48%	Similarity searches suggest this proteinbelong to the transporter cluster 2.A.19.5 of Na+:Ca2+ exchanger.
2.A.21. The Solute:Sodium Symporter (SSS) Family
	Na+/solute cotransporter	Scaffold1_gene_494	524370	525515	382	Sulfobacillus acidophilus DSM 10332,30%	Similarity searches suggest this protein beolong to the transporter cluster 2.A.21.6 of urea, polyamines and antimicrobial peptide uptake systems.
	Na+/solute symporter	Scaffold6_gene_57	54168	55727	520	Sulfobacillus acidophilus TPY,63%
	Na+/solute symporter	Scaffold5_gene_92	86009	87484	492	Sulfobacillus acidophilus TPY,57%
	Na+/solute symporter	Scaffold15_gene_30	39204	40628	475	Sulfobacillus acidophilus TPY,51%
2.A.29. The Mitochondrial Carrier (MC) Family
	polar amino acid ABC transporter	Scaffold7_gene_74	75578	75769	64	Sulfobacillus acidophilus TPY,54%
2.A.3. The Amino Acid-Polyamine-Organocation (APC) Family
	amino acid transporter	Scaffold18_gene_21	25464	26930	489	Sulfobacillus acidophilus TPY,68%	Transporters of the APC family are involved in the transport of various amino acids, polyamine (e.g. putrescine, spermidine, cadaverine) but also ethanolamine, methylamine, thiamine or choline
	amino acid transporter	Scaffold3_gene_128	126866	128158	431	Sulfobacillus acidophilus TPY,60%
	amino acid transporter	Scaffold6_gene_136	135527	136948	474	Sulfobacillus acidophilus TPY,61%
	basic amino acid/polyamine antiporter	Scaffold20_gene_23	22293	23549	419	Geobacter uraniireducens Rf4,29%
	basic amino acid/polyamine antiporter	Scaffold5_gene_236	244381	245604	408	Sulfobacillus acidophilus TPY,45%
	basic amino acid transporter	Scaffold10_gene_44	49607	49969	121	Sulfobacillus acidophilus DSM 10332,31%
	amino acid transporters	Scaffold7_gene_113	119596	120939	448	Sulfobacillus acidophilus TPY,58%
2.A.36. The Monovalent Cation:Proton Antiporter-1 (CPA1) Family
	sodium/H+ exchanger	Scaffold18_gene_30	33605	33949	115	Alicyclobacillus acidocaldarius subsp. acidocaldarius DSM 446,35%
2.A.37. The Monovalent Cation:Proton Antiporter-2 (CPA2) Family
	Na+/H+ antiporter	Scaffold5_gene_120	113320	115092	591	Symbiobacterium thermophilum IAM 14863,27%	Similarity searches suggest these proteins beolong to the transporter cluster 2.A.37.2 of Na+(Li+):H+ antiporters.
2.A.38. The K+ Transporter (Trk) Family
	high-affinity iron transporter	Scaffold5_gene_4	1692	1991	100	Sulfobacillus acidophilus TPY,32%
2.A.39. The Nucleobase:Cation Symporter-1 (NCS1) Family
	nucleobase:cation symporter	Scaffold18_gene_6	4523	5947	475	Bacillus licheniformis DSM 13 = ATCC 14580,26%
	nucleobase:cation symporter	Scaffold1_gene_18	18059	19531	491	Sulfobacillus acidophilus DSM 10332,48%
2.A.4. The Cation Diffusion Facilitator (CDF) Family
	cation efflux system protein	Scaffold4_gene_37	34178	35098	307	Staphylococcus simiae CCM 7213,33%
	cation efflux system protein	Scaffold2_gene_261	244560	244823	88	Sulfobacillus acidophilus DSM 10332,61%
	cation efflux family protein	Scaffold3_gene_332	319006	319875	290	Sulfobacillus acidophilus TPY,49%
2.A.45. The Arsenite-Antimonite (ArsB) Efflux Family
arsB	arsenical pump membrane protein	Scaffold5_gene_165	167262	168554	431	Sulfobacillus thermosulfidooxidans,84%
arsB	arsenical pump membrane protein	Scaffold21_gene_5	2863	4113	417	Sulfobacillus acidophilus DSM 10332,38%
2.A.47. The Divalent Anion:Na+ Symporter (DASS) Family
	sodium/sulphate symporter	Scaffold4_gene_168	166119	167612	498	Desulfotomaculum gibsoniae DSM 7213,39%
	citrate transporter	Scaffold3_gene_138	135029	136804	592	Sulfobacillus acidophilus TPY,47%
2.A.49. The Chloride Carrier/Channel (ClC) Family
	Chloride channel protein	Scaffold31_gene_7	5655	5861	69	Phytophthora sojae,48%
	chloride channel protein	Scaffold2_gene_209	186459	188459	667	Caldithrix abyssi DSM 13497,31%
	chloride channel protein	Scaffold5_gene_79	72140	72358	73	Delftia acidovorans SPH-1,43%
2.A.5. The Zinc (Zn2+)-Iron (Fe2+) Permease (ZIP) Family
	Zinc transporter	Scaffold3_gene_51	53696	54841	382	Geobacillus kaustophilus HTA426,52%
	Zinc transporter	Scaffold15_gene_5	4362	4772	137	Bacillus cellulosilyticus DSM 2522,49%
2.A.51. The Chromate Ion Transporter (CHR) Family
	chromate transporter	Scaffold5_gene_143	138880	139413	178	Sulfobacillus acidophilus TPY,51%
2.A.53. The Sulfate Permease (SulP) Family
	Proton/sulfate transporter	Scaffold25_gene_7	5751	6296	182	Desulfosporosinus sp. OT,32%
2.A.55. The Metal Ion (Mn2+-iron) Transporter (Nramp) Family
	metal ion transporter	Scaffold40_gene_2	1332	1721	130	Paenibacillus curdlanolyticus YK9,56%
	metal ion transporter	Scaffold5_gene_109	102642	103892	417	Mycobacterium avium subsp. avium ATCC 25291,46%
2.A.56. The Tripartite ATP-independent Periplasmic Transporter (TRAP-T) Family
	TRAP-T family transporter	Scaffold10_gene_71	77823	78197	125	Sulfobacillus acidophilus TPY,40%
2.A.58. The Phosphate:Na+ Symporter (PNaS) Family
	Na/Pi cotransporter	Scaffold7_gene_63	61795	63393	533	Moorella thermoacetica ATCC 39073,32%
2.A.6. The Resistance-Nodulation-Cell Division (RND) Superfamily
	AmrB family transporter	Scaffold2_gene_32	31340	32014	225	Dysgonomonas gadei ATCC BAA-286,26%
	preprotein translocase	Scaffold3_gene_339	326076	327287	404	Sulfobacillus acidophilus TPY,63%
	preprotein translocase	Scaffold3_gene_338	325168	326064	299	Sulfobacillus acidophilus TPY,63%
	putative drug exporter of the RND superfamily	Scaffold20_gene_14	12100	14238	713	Mycobacterium rhodesiae JS60,24%
	putative drug exporter of the RND superfamily	Scaffold23_gene_7	5176	7335	720	Sulfobacillus acidophilus TPY,47%
2.A.63. The Monovalent Cation (K+ or Na+):Proton Antiporter-3 (CPA3) Family
	transport system permease protein	Scaffold10_gene_29	35778	36218	147	Sulfobacillus acidophilus TPY,31%
2.A.64. The Twin Arginine Targeting (Tat) Family
	sec-independent protein translocase	Scaffold1_gene_411	431637	432395	253	Sulfobacillus acidophilus DSM 10332,54%
	twin-arginine translocation protein	Scaffold11_gene_65	76691	76906	72	Sulfobacillus acidophilus TPY,42%
	twin-arginine translocation protein	Scaffold1_gene_458	482554	482775	74	Sulfobacillus acidophilus TPY,59%
	twin arginine-targeting protein	Scaffold19_gene_7	6305	6496	64	Sulfobacillus acidophilus TPY,79%
2.A.7. The Drug/Metabolite Transporter (DMT) Superfamily
	DMT superfamily transporter	Scaffold31_gene_8	6005	6691	229	Sulfobacillus acidophilus DSM 10332,38%
	DMT superfamily transporter	Scaffold8_gene_79	84371	84730	120	Sulfobacillus acidophilus TPY,21%
2.A.71. The Folate-Biopterin Transporter (FBT) Family
	Folate/Biopterin Transporter	Scaffold1_gene_251	267057	267629	191	Pseudomonas syringae pv. syringae 642,22%
2.A.75. The L-Lysine Exporter (LysE) Family
	lysine exporter protein	Scaffold9_gene_70	69136	69753	206	Sulfobacillus acidophilus TPY,45%
2.A.78. The Branched Chain Amino Acid Exporter (LIV-E) Family
	putative amino acid transporter	Scaffold6_gene_54	52775	53515	247	Yersinia mollaretii ATCC 43969,37%
2.A.9. The Cytochrome Oxidase Biogenesis (Oxa1) Family
	preprotein translocase protein	Scaffold10_gene_53	56105	56779	225	Sulfobacillus acidophilus TPY,58%
3.A.1 ATP-binding cassette (ABC) Superfamily
	multiple sugar transport system permease protein	Scaffold4_gene_333	338792	339676	295	Paenibacillus terrae HPL-003,40%
	multiple sugar transport system permease protein	Scaffold4_gene_334	339681	340499	273	Ktedonobacter racemifer DSM 44963,37%
	multiple sugar transport system permease protein	Scaffold2_gene_286	274716	275696	327	Sulfobacillus acidophilus TPY,69%
	multiple sugar transport system permease protein	Scaffold2_gene_287	275697	276518	274	Sulfobacillus acidophilus TPY,82%
	multiple sugar transport system permease protein	Scaffold23_gene_14	14862	15689	276	Thermus sp. RL,43%
	multiple sugar transport system permease protein	Scaffold23_gene_13	13912	14865	318	Thermoanaerobacter ethanolicus CCSD1,49%
	multiple sugar transport system substrate-binding protein	Scaffold23_gene_12	12657	13928	424	Thermoanaerobacterium thermosaccharolyticum DSM 571,36%
	ABC-2 type transport system permease protein	Scaffold4_gene_28	26885	27334	150	Sulfobacillus acidophilus DSM 10332,28%
	maltose/maltodextrin transport system ATP-binding protein	Scaffold3_gene_169	165161	166258	366	Sulfobacillus acidophilus DSM 10332,69%
	antibiotic transport system ATP-binding protein	Scaffold3_gene_376	358959	359858	300	Desulfosporosinus sp. OT,52%
	ABC-2 type transport system permease protein	Scaffold5_gene_174	178241	179101	287	Sulfobacillus acidophilus TPY,60%
	lipopolysaccharide transport system ATP-binding protein	Scaffold5_gene_175	179102	180310	403	Sulfobacillus acidophilus TPY,62%
	lipopolysaccharide transport system permease protein	Scaffold11_gene_25	35504	36322	273	Sulfobacillus acidophilus TPY,61%
	antibiotic transport system ATP-binding protein	Scaffold13_gene_43	42898	43797	300	Thermotoga thermarum DSM 5069,46%
	ABC transporter related protein	Scaffold10_gene_69	74772	76670	633	Sulfobacillus acidophilus TPY,62%
	ABC transporter ATP-binding protein	Scaffold4_gene_104	103991	105769	593	Bacillus pseudofirmus OF4,58%
	sulfate transport system ATP-binding protein	Scaffold1_gene_242	254553	255533	327	Sulfobacillus acidophilus TPY,33%
	thiamine transporter	Scaffold5_gene_34	32939	33778	280	Sulfobacillus acidophilus TPY,30%
	macrolide transport system permease protein	Scaffold30_gene_3	1402	3390	663	Sulfobacillus acidophilus TPY,42%
	ATP-binding cassette, subfamily C, bacterial	Scaffold2_gene_271	256699	258465	589	Sulfobacillus acidophilus TPY,43%
	ATP-binding cassette, subfamily C, bacterial	Scaffold2_gene_272	258431	260206	592	Desulfotomaculum nigrificans DSM 574,40%
	ABC effux transporter transmembrane region	Scaffold15_gene_12	13765	15687	641	Paenibacillus sp. JDR-2,59%
	putative ABC transport system permease protein	Scaffold1_gene_83	86289	87062	258	Thermoanaerobacter italicus Ab9,46%
	cell division transport system permease protein	Scaffold6_gene_8	5116	6003	296	Sulfobacillus acidophilus TPY,51%
	antibiotic transport system permease protein	Scaffold3_gene_375	358219	358962	248	Desulfosporosinus sp. OT,44%
	sulfonate/nitrate/taurine transport system ATP-binding protein	Scaffold2_gene_214	195274	196647	458	Sulfobacillus acidophilus TPY,69%
	sulfonate/nitrate/taurine transport system ATP-binding protein	Scaffold5_gene_194	200868	201647	260	Sulfobacillus acidophilus TPY,54%
	sulfonate/nitrate/taurine transport system substrate-binding protein	Scaffold10_gene_4	2628	3623	332	Burkholderia phymatum STM815,50%
	sulfonate/nitrate/taurine transport system permease protein	Scaffold2_gene_215	196661	198370	570	Anaerolinea thermophila UNI-1,50%
	sulfonate/nitrate/taurine transport system permease protein	Scaffold10_gene_3	1756	2571	272	Klebsiella oxytoca 10-5250,44%
	sulfonate/nitrate/taurine transport system permease protein	Scaffold4_gene_114	111879	112724	282	Thermoanaerobacterium xylanolyticum LX-11,46%
	sulfonate/nitrate/taurine transport system ATP-binding protein	Scaffold4_gene_113	111061	111852	264	Thermaerobacter subterraneus DSM 13965,59%
	sulfonate/nitrate/taurine transport system substrate-binding protein	Scaffold4_gene_115	112763	113896	378	Thermoanaerobacterium xylanolyticum LX-11,42%
	sulfonate/nitrate/taurine transport system ATP-binding protein	Scaffold10_gene_2	969	1808	280	Bordetella avium 197N,50%
	fructose transport system ATP-binding protein	Scaffold26_gene_6	5590	6363	258	Alicyclobacillus acidocaldarius LAA1,54%
	ABC effux transporter	Scaffold15_gene_34	43277	43510	78	Leishmania mexicana MHOM/GT/2001/U1103,33%
	aluminum resistance protein	Scaffold1_gene_46	45717	46934	406	Sulfobacillus acidophilus TPY,49%
	ABC transporter	Scaffold3_gene_5	7853	8113	87	Amycolatopsis mediterranei U32,34%
	ABC transporter, ATP-binding protein	Scaffold3_gene_145	143492	144337	282	Sulfobacillus acidophilus TPY,31%
	cobalt/nickel transport system permease protein	Scaffold2_gene_86	69093	69785	231	Sulfobacillus acidophilus TPY,22%
	ABC transporter related protein	Scaffold1_gene_84	87063	87785	241	Thermincola potens JR,40%
	cobalt/nickel transport system ATP-binding protein	Scaffold2_gene_84	67580	68356	259	Catonella morbi ATCC 51271,36%
	cobalt/nickel transport system ATP-binding protein	Scaffold2_gene_85	68344	69114	257	Leuconostoc mesenteroides subsp. mesenteroides ATCC 8293,34%
	branched-chain amino acid transport system ATP-binding protein	Scaffold4_gene_178	179212	179916	235	Sulfobacillus acidophilus TPY,50%
	branched-chain amino acid transport system ATP-binding protein	Scaffold4_gene_177	178453	179166	238	Sulfobacillus acidophilus TPY,60%
	branched-chain amino acid transport system permease protein	Scaffold4_gene_175	176639	177514	292	Sulfobacillus acidophilus DSM 10332,43%
	branched-chain amino acid transport system permease protein	Scaffold4_gene_176	177507	178463	319	Sulfobacillus acidophilus TPY,58%
	branched-chain amino acid transport system substrate-binding protein	Scaffold4_gene_174	175320	176555	412	Sulfobacillus acidophilus DSM 10332,72%
	peptide/nickel transport system substrate-binding protein	Scaffold25_gene_5	3493	5217	575	Sulfobacillus acidophilus DSM 10332,54%
	ABC transporter substrate binding protein	Scaffold10_gene_9	6613	8214	534	Brevibacillus brevis NBRC 100599,35%
	peptide/nickel transport system permease protein	Scaffold10_gene_10	8240	9160	307	Brevibacillus brevis NBRC 100599,41%
	peptide/nickel transport system permease protein	Scaffold10_gene_11	9160	10050	297	Thermomicrobium roseum DSM 5159,39%
	peptide/nickel transport system substrate-binding protein	Scaffold4_gene_287	296160	297773	538	Thermincola potens JR,40%
	peptide/nickel transport system substrate-binding protein	Scaffold2_gene_280	267550	269118	523	Sulfobacillus acidophilus DSM 10332,76%
	peptide/nickel transport system substrate-binding protein	Scaffold2_gene_281	269128	270072	315	Sulfobacillus acidophilus TPY,53%
	peptide/nickel transport system ATP-binding protein	Scaffold6_gene_128	127366	128376	337	Sulfobacillus acidophilus DSM 10332,80%
	peptide/nickel transport system permease protein	Scaffold4_gene_194	194465	195367	301	Sulfobacillus acidophilus TPY,56%
	peptide/nickel transport system ATP-binding protein	Scaffold4_gene_193	193456	194445	330	Alicyclobacillus acidocaldarius subsp. acidocaldarius Tc-4-1,57%
	preprotein translocase subunit SecG	Scaffold2_gene_155	138744	138974	77	Sulfobacillus acidophilus TPY,33%
	peptide/nickel transport system permease protein	Scaffold4_gene_195	195364	196353	330	Sulfobacillus acidophilus TPY,60%
	peptide/nickel transport system substrate-binding protein	Scaffold2_gene_345	333982	335259	426	Sulfobacillus acidophilus TPY,36%
	peptide/nickel transport system permease protein	Scaffold3_gene_85	89213	90106	298	Sulfobacillus acidophilus TPY,62%
	peptide/nickel transport system substrate-binding protein	Scaffold3_gene_84	88244	89197	318	Sulfobacillus acidophilus TPY,56%
	peptide/nickel transport system permease protein	Scaffold3_gene_80	83677	84588	304	Sulfobacillus acidophilus TPY,67%
	peptide/nickel transport system ATP-binding protein	Scaffold4_gene_192	192492	193463	324	Alicyclobacillus acidocaldarius LAA1,60%
	peptide/nickel transport system ATP-binding protein	Scaffold5_gene_211	219014	220018	335	Thermobispora bispora DSM 43833,57%
	peptide/nickel transport system ATP-binding protein	Scaffold6_gene_129	128373	129365	331	Sulfobacillus acidophilus TPY,79%
	peptide/nickel transport system permease protein	Scaffold4_gene_286	295184	296137	318	Thermomicrobium roseum DSM 5159,43%
	peptide/nickel transport system substrate-binding protein	Scaffold1_gene_19	19587	21326	580	Sulfobacillus acidophilus TPY,57%
	peptide/nickel transport system substrate-binding protein	Scaffold11_gene_2	1381	3153	591	Sulfobacillus acidophilus TPY,42%
	peptide/nickel transport system substrate-binding protein	Scaffold15_gene_20	25551	27278	576	Sulfobacillus acidophilus TPY,60%
	peptide/nickel transport system substrate-binding protein	Scaffold2_gene_282	270111	270989	293	Sulfobacillus acidophilus TPY,54%
	peptide/nickel transport system substrate-binding protein	Scaffold2_gene_453	442001	443728	576	Sulfobacillus acidophilus TPY,54%
	peptide/nickel transport system substrate-binding protein	Scaffold3_gene_77	78340	80079	580	Sulfobacillus acidophilus TPY,48%
	peptide/nickel transport system substrate-binding protein	Scaffold6_gene_123	120210	121934	575	Sulfobacillus acidophilus TPY,53%
	peptide/nickel transport system permease protein	Scaffold3_gene_81	84603	85556	318	Sulfobacillus acidophilus TPY,72%
	peptide/nickel transport system permease protein	Scaffold3_gene_86	90209	91972	588	Sulfobacillus acidophilus TPY,48%
	peptide/nickel transport system substrate-binding protein	Scaffold4_gene_196	196400	198046	549	Sulfobacillus acidophilus TPY,54%
	oligopeptide/dipeptide ABC transporter ATPase subunit	Scaffold5_gene_212	220011	221018	336	Thermobispora bispora DSM 43833,50%
	peptide/nickel transport system permease protein	Scaffold5_gene_210	218094	219008	305	Streptosporangium roseum DSM 43021,56%
	peptide/nickel transport system permease protein	Scaffold5_gene_209	217098	218087	330	Catenulispora acidiphila DSM 44928,57%
	peptide/nickel transport system substrate-binding protein	Scaffold5_gene_208	215210	217015	602	Catenulispora acidiphila DSM 44928,42%
	molybdate transport system permease protein	Scaffold1_gene_241	253798	254556	253	Sulfobacillus acidophilus TPY,48%
	phosphate transport system ATP-binding protein	Scaffold2_gene_146	128641	129447	269	Sulfobacillus acidophilus DSM 10332,67%
	phosphate transport system permease protein	Scaffold2_gene_144	126921	127769	283	Sulfobacillus acidophilus TPY,34%
	phosphate transport system substrate-binding protein	Scaffold2_gene_143	126229	126924	232	Sulfobacillus acidophilus TPY,43%
	phosphate transport system permease protein	Scaffold2_gene_145	127762	128625	288	Sulfobacillus acidophilus TPY,47%
3.A.3. The P-type ATPase (P-ATPase) Superfamily
	cation-transporting ATPase	Scaffold1_gene_285	301943	304606	888	Sulfobacillus acidophilus TPY,66%
	copper translocating P-type ATPase	Scaffold1_gene_97	96619	99045	809	Sulfobacillus acidophilus TPY,50%
	copper translocating P-type ATPase	Scaffold13_gene_8	4667	7111	815	Sulfobacillus acidophilus TPY,52%
	K+-transporting ATPase	Scaffold1_gene_489	516606	518618	671	Sulfobacillus acidophilus DSM 10332,72%
	K+-transporting ATPase	Scaffold1_gene_488	516002	516589	196	Sulfobacillus acidophilus DSM 10332,59%
	potassium-transporting ATPase	Scaffold1_gene_490	518647	520341	565	Sulfobacillus acidophilus TPY,57%
3.A.5. The General Secretory Pathway (Sec) Family
	preprotein translocase	Scaffold2_gene_75	61577	62857	427	Sulfobacillus acidophilus TPY,62%
	preprotein translocase	Scaffold21_gene_29	23566	26118	851	Sulfobacillus acidophilus DSM 10332,80%
	preprotein translocaset	Scaffold2_gene_40	36869	37081	71	Sulfobacillus acidophilus DSM 10332,71%
	preprotein translocase	Scaffold1_gene_363	381959	382162	68	Sulfobacillus acidophilus TPY,52%
	recognition particle subunit SRP54	Scaffold1_gene_206	219339	220688	450	Sulfobacillus acidophilus TPY,71%
	signal recognition particle-docking protein	Scaffold1_gene_210	223581	224501	307	Sulfobacillus acidophilus TPY,61%
3.D.1. The H+ or Na+-translocating NADH Dehydrogenase (NDH) Family
	multisubunit Na+/H+ antiporter	Scaffold2_gene_299	286601	288058	486	Sulfobacillus acidophilus TPY,36%
5.A.1 The Disulfide Bond Oxidoreductase D (DsbD) Family
dsbD	thiol:disulfide interchange protein DsbD	Scaffold5_gene_52	52015	52554	180	Paenibacillus elgii B69,29%
9.A.10. Iron/Lead Transporter (ILT) Superfamily
	high-affinity iron transporter	Scaffold9_gene_26	29476	30297	274	Desulfitobacterium metallireducens DSM 15288,36%
9.A.17. The Integral Membrane Peroxisomal Protein Importer-2 (PPI2) Family
	Integral membrane importer protein	Scaffold5_gene_131	125460	125993	178	Ralstonia solanacearum CMR15,27%
9.A.8. The Ferrous Iron Uptake (FeoB) Family
	ferrous iron transport protein	Scaffold1_gene_406	425757	427556	600	Sulfobacillus acidophilus TPY,55%
9.B.13. The Putative Pore-forming Entericidin (ECN) Family
	ABC effux transporter, permease protein	Scaffold4_gene_75	66702	67085	128	Propionibacterium acnes SK187,42%
9.B.59. The Putative Peptide Transporter Carbon Starvation CstA (CstA) Family
	Carbon starvation protein	Scaffold7_gene_18	16082	17629	516	Sulfobacillus acidophilus TPY,44%
9.B.74. The Phage Infection Protein (PIP) Family
	ABC transporter, permease protein	Scaffold13_gene_44	43794	44837	348	Sphaerobacter thermophilus DSM 20745,34%
Metal ion oxidoreductase
	arsenate reductase (thioredoxin) (EC:3.1.3.48)	Scaffold2_gene_408	397433	397735	101	Thermaerobacter subterraneus DSM 13965,34%
	arsenate reductase (thioredoxin) (EC:3.1.3.48)	Scaffold28_gene_7	6812	7240	143	Alicyclobacillus acidocaldarius subsp. acidocaldarius DSM 446,72%
	merA; mercury(II) reductase (EC:1.16.1.1);	Scaffold2_gene_397	386524	388446	641	Sulfobacillus acidophilus DSM 10332,62%
